# Supplementary material for: Description of a new species of Cyrtodactylus Gray, 1827 (Reptilia, Gekkonidae) from India with redescriptions of the holotypes of C. gubernatoris (Annandale, 1913) and C. himalayicus (Annandale, 1906)
Source: Zookeys. 2026 Apr 30;1278:317–38. doi: 10.3897/zookeys.1278.186655 (PMC13153811; doi:10.3897/zookeys.1278.186655)
Supplement: XML Treatment for Cyrtodactylus nebulicola [file zookeys.1278.186655-treatment1.xml]

<!DOCTYPE tp:taxon-treatment
  PUBLIC "-//TaxonX//DTD Taxonomic Treatment Publishing DTD v0 20100105//EN" "tax-treatment-NSO.dtd">
<tp:taxon-treatment xmlns:tp="http://www.plazi.org/taxpub"><tp:treatment-meta><kwd-group><label>Taxon classification</label><kwd>
                <named-content content-type="kingdom">Animalia</named-content>
              </kwd><kwd>
                <named-content content-type="order">Squamata</named-content>
              </kwd><kwd>
                <named-content content-type="family">Gekkonidae</named-content>
              </kwd></kwd-group><mixed-citation publication-type="journal"><person-group><name><surname>Ray</surname><given-names>Sumidh</given-names></name><name><surname>Bhupathi</surname><given-names>Bharath</given-names></name><name><surname>Chatterjee</surname><given-names>Suvrajyoti</given-names></name><name><surname>Das</surname><given-names>Ritesh</given-names></name><name><surname>Mohapatra</surname><given-names>Pratyush P.</given-names></name></person-group><article-title>Description of a new species of <italic><tp:taxon-name><tp:taxon-name-part taxon-name-part-type="genus" reg="Cyrtodactylus">Cyrtodactylus</tp:taxon-name-part></tp:taxon-name></italic> Gray, 1827 (<tp:taxon-name><tp:taxon-name-part taxon-name-part-type="superclass" reg="Reptilia">Reptilia</tp:taxon-name-part></tp:taxon-name>, <tp:taxon-name><tp:taxon-name-part taxon-name-part-type="family" reg="Gekkonidae">Gekkonidae</tp:taxon-name-part></tp:taxon-name>) from India with redescriptions of the holotypes of <italic><tp:taxon-name><tp:taxon-name-part taxon-name-part-type="genus" reg="Cyrtodactylus">C.</tp:taxon-name-part> <tp:taxon-name-part taxon-name-part-type="species" reg="gubernatoris">gubernatoris</tp:taxon-name-part></tp:taxon-name></italic> (Annandale, 1913) and <italic><tp:taxon-name><tp:taxon-name-part taxon-name-part-type="genus" reg="Cyrtodactylus">C.</tp:taxon-name-part> <tp:taxon-name-part taxon-name-part-type="species" reg="himalayicus">himalayicus</tp:taxon-name-part></tp:taxon-name></italic> (Annandale, 1906)</article-title><source>Zookeys</source><day>30</day><month>04</month><year>2026</year><volume>1278</volume><fpage>317</fpage><lpage>338</lpage><pub-id pub-id-type="doi">10.3897/zookeys.1278.186655</pub-id></mixed-citation></tp:treatment-meta><tp:nomenclature><tp:taxon-name><object-id xmlns:xlink="http://www.w3.org/1999/xlink" content-type="arpha" xlink:type="simple">5B8F60AA-5371-551C-8DFB-29302A63E2D8</object-id>
                    		<tp:taxon-name-part taxon-name-part-type="genus" reg="Cyrtodactylus">Cyrtodactylus</tp:taxon-name-part> <tp:taxon-name-part taxon-name-part-type="species" reg="nebulicola">nebulicola</tp:taxon-name-part>
                    	
                    		<object-id xmlns:xlink="http://www.w3.org/1999/xlink" content-type="zoobank" xlink:type="simple">https://zoobank.org/DAF74733-A089-438B-9828-45FECCA65B3F</object-id>
                    	</tp:taxon-name><tp:taxon-status xmlns:xlink="http://www.w3.org/1999/xlink" xlink:type="simple">sp. nov.</tp:taxon-status><xref ref-type="fig" rid="F1">Figs 1</xref><xref ref-type="fig" rid="F2">, 2</xref><xref ref-type="fig" rid="F3">, 3</xref><xref ref-type="fig" rid="F4">, 4</xref><xref ref-type="fig" rid="F5">, 5</xref><xref ref-type="fig" rid="F6">, 6</xref></tp:nomenclature><tp:treatment-sec sec-type="Type material"><title>Type material.</title><p><bold><italic>Holotype</italic></bold>. (Figs <xref ref-type="fig" rid="F2">2</xref>, <xref ref-type="fig" rid="F3">3</xref>) •  <abbrev xmlns:xlink="http://www.w3.org/1999/xlink" content-type="institution" xlink:title="Zoological Survey of India, Kolkata, India" xlink:type="simple">ZSI-R</abbrev>-29064, adult male, collected by Pratyush P. Mohapatra and Bharath Bhupathi on 17 April 2024, in Latpanchar village (26.9159N, 88.4028E; ca 1100 m a.s.l.), Darjeeling district, West Bengal State, India. <bold><italic>Paratypes</italic></bold>. (<italic>n</italic> = 6, Fig. <xref ref-type="fig" rid="F4">4</xref>) • <abbrev xmlns:xlink="http://www.w3.org/1999/xlink" content-type="institution" xlink:title="Zoological Survey of India, Kolkata, India" xlink:type="simple">ZSI-R</abbrev>-29060–62, 29065, 29066, adult females, and <abbrev xmlns:xlink="http://www.w3.org/1999/xlink" content-type="institution" xlink:title="Zoological Survey of India, Kolkata, India" xlink:type="simple">ZSI-R</abbrev>-29063 adult male, same collection data as holotype.</p><fig id="F2" position="float" orientation="portrait"><object-id xmlns:xlink="http://www.w3.org/1999/xlink" content-type="doi" xlink:type="simple">10.3897/zookeys.1278.186655.figure2</object-id><object-id xmlns:xlink="http://www.w3.org/1999/xlink" content-type="arpha" xlink:type="simple">640A633B-EABE-568B-BA97-DF01A0E4C9BF</object-id><label>Figure 2.</label><caption><p><italic><tp:taxon-name><tp:taxon-name-part taxon-name-part-type="genus" reg="Cyrtodactylus">Cyrtodactylus</tp:taxon-name-part> <tp:taxon-name-part taxon-name-part-type="species" reg="nebulicola">nebulicola</tp:taxon-name-part></tp:taxon-name></italic> sp. nov., holotype, <abbrev xmlns:xlink="http://www.w3.org/1999/xlink" content-type="institution" xlink:title="Zoological Survey of India, Kolkata, India" xlink:type="simple">ZSI-R</abbrev>-29064. <bold>A</bold>. Dorsal view of body; <bold>B</bold>. ventral view of body.</p></caption><graphic xmlns:xlink="http://www.w3.org/1999/xlink" xlink:href="zookeys-1278-317_article-186655__-g002.jpg" id="oo_1614988.jpg" position="float" orientation="portrait" xlink:type="simple"><uri content-type="original_file" xlink:type="simple">https://binary.pensoft.net/fig/1614988</uri></graphic></fig><fig id="F3" position="float" orientation="portrait"><object-id xmlns:xlink="http://www.w3.org/1999/xlink" content-type="doi" xlink:type="simple">10.3897/zookeys.1278.186655.figure3</object-id><object-id xmlns:xlink="http://www.w3.org/1999/xlink" content-type="arpha" xlink:type="simple">4B584A7B-4913-56B0-B815-FC0D6E2E280F</object-id><label>Figure 3.</label><caption><p><italic><tp:taxon-name><tp:taxon-name-part taxon-name-part-type="genus" reg="Cyrtodactylus">Cyrtodactylus</tp:taxon-name-part> <tp:taxon-name-part taxon-name-part-type="species" reg="nebulicola">nebulicola</tp:taxon-name-part></tp:taxon-name></italic> sp. nov., holotype, <abbrev xmlns:xlink="http://www.w3.org/1999/xlink" content-type="institution" xlink:title="Zoological Survey of India, Kolkata, India" xlink:type="simple">ZSI-R</abbrev>-29064. <bold>A</bold>. Ventral view of head; <bold>B</bold>. Dorsal view of head; <bold>C</bold>. Lateral view of head; <bold>D</bold>. View of cloacal region showing pores and digits.</p></caption><graphic xmlns:xlink="http://www.w3.org/1999/xlink" xlink:href="zookeys-1278-317_article-186655__-g003.jpg" id="oo_1614989.jpg" position="float" orientation="portrait" xlink:type="simple"><uri content-type="original_file" xlink:type="simple">https://binary.pensoft.net/fig/1614989</uri></graphic></fig><fig id="F4" position="float" orientation="portrait"><object-id xmlns:xlink="http://www.w3.org/1999/xlink" content-type="doi" xlink:type="simple">10.3897/zookeys.1278.186655.figure4</object-id><object-id xmlns:xlink="http://www.w3.org/1999/xlink" content-type="arpha" xlink:type="simple">07D04F26-4FC1-5CB4-AB34-7018BE7E5716</object-id><label>Figure 4.</label><caption><p>Full body view of all the paratypes of <italic><tp:taxon-name><tp:taxon-name-part taxon-name-part-type="genus" reg="Cyrtodactylus">Cyrtodactylus</tp:taxon-name-part> <tp:taxon-name-part taxon-name-part-type="species" reg="nebulicola">nebulicola</tp:taxon-name-part></tp:taxon-name></italic> sp. nov. <bold>A–F</bold>. Dorsal; <bold>G–L</bold>. Ventral; <bold>A, G</bold>. <abbrev xmlns:xlink="http://www.w3.org/1999/xlink" content-type="institution" xlink:title="Zoological Survey of India, Kolkata, India" xlink:type="simple">ZSI-R</abbrev>-29060; <bold>B, H</bold>. <abbrev xmlns:xlink="http://www.w3.org/1999/xlink" content-type="institution" xlink:title="Zoological Survey of India, Kolkata, India" xlink:type="simple">ZSI-R</abbrev>-29061; <bold>C, I</bold>. <abbrev xmlns:xlink="http://www.w3.org/1999/xlink" content-type="institution" xlink:title="Zoological Survey of India, Kolkata, India" xlink:type="simple">ZSI-R</abbrev>-29062; <bold>D, J</bold>. <abbrev xmlns:xlink="http://www.w3.org/1999/xlink" content-type="institution" xlink:title="Zoological Survey of India, Kolkata, India" xlink:type="simple">ZSI-R</abbrev>-29063; <bold>E, K</bold>. <abbrev xmlns:xlink="http://www.w3.org/1999/xlink" content-type="institution" xlink:title="Zoological Survey of India, Kolkata, India" xlink:type="simple">ZSI-R</abbrev>-29065; <bold>F, L</bold>. <abbrev xmlns:xlink="http://www.w3.org/1999/xlink" content-type="institution" xlink:title="Zoological Survey of India, Kolkata, India" xlink:type="simple">ZSI-R</abbrev>-29066.</p></caption><graphic xmlns:xlink="http://www.w3.org/1999/xlink" xlink:href="zookeys-1278-317_article-186655__-g004.jpg" id="oo_1614990.jpg" position="float" orientation="portrait" xlink:type="simple"><uri content-type="original_file" xlink:type="simple">https://binary.pensoft.net/fig/1614990</uri></graphic></fig></tp:treatment-sec><tp:treatment-sec sec-type="Diagnosis"><title>Diagnosis.</title><p>A medium-sized <italic><tp:taxon-name><tp:taxon-name-part taxon-name-part-type="genus" reg="Cyrtodactylus">Cyrtodactylus</tp:taxon-name-part></tp:taxon-name></italic>, reaching a maximum snout–vent length of 75.1 mm (<italic>n</italic> = 7). Dorsal pholidosis heterogeneous, comprising smooth granular scales intermixed with fairly regular rows of enlarged, feebly keeled, weakly pointed tubercles. A ventrolateral fold present along the lower flank. 15–22 longitudinal rows of dorsal tubercles at midbody and 47–56 tubercles in the paravertebral rows. Ventral scales subequal from chest to vent, smooth, rhomboid, and subimbricate with rounded posterior margins; 22–26 scales across the belly at midbody. Subdigital lamellae smooth, mostly entire, with some divided; 13 lamellae (rarely 11; <italic>n</italic> = 1/7) under digit I of the manus and 12–14 under digit I of the pes; 17–19 lamellae under digit IV of the manus and 20–23 under digit IV of the pes. Both sexes possess nine precloacal pores. Males have six or seven femoral pores, whereas females exhibit 7–9 (in one specimen five, with adjacent scales damaged) undeveloped femoral pores (or pitted scales). Scales on the non-regenerated tail dorsum are homogeneous, arranged in fairly regular rows of smooth, flattened, subimbricate scales that are larger than the granular dorsal body scales; enlarged tubercles occur at the tail base. Dorsum patterned with three dark longitudinal streaks from neck to tail base; the original tail bears nine alternating dark and pale bands.</p></tp:treatment-sec><tp:treatment-sec sec-type="Description of holotype"><title>Description of holotype.</title><p>Adult male in good state of preservation except tail tip curved towards left, a 5.0 mm long incision in sternal region for tissue collection. <abbrev xmlns:xlink="http://www.w3.org/1999/xlink" xlink:title="snout to vent length" xlink:type="simple">SVL</abbrev> 61.9 mm, head short (<abbrev xmlns:xlink="http://www.w3.org/1999/xlink" xlink:title="head length" xlink:type="simple">HL</abbrev>/<abbrev xmlns:xlink="http://www.w3.org/1999/xlink" xlink:title="snout to vent length" xlink:type="simple">SVL</abbrev> 0.29), wide (<abbrev xmlns:xlink="http://www.w3.org/1999/xlink" xlink:title="head width" xlink:type="simple">HW</abbrev>/<abbrev xmlns:xlink="http://www.w3.org/1999/xlink" xlink:title="head length" xlink:type="simple">HL</abbrev> 0.66), not strongly depressed (<abbrev xmlns:xlink="http://www.w3.org/1999/xlink" xlink:title="head height" xlink:type="simple">HH</abbrev>/<abbrev xmlns:xlink="http://www.w3.org/1999/xlink" xlink:title="head length" xlink:type="simple">HL</abbrev> 0.36), distinct from neck. Loreal region inflated. Snout less than half of head length (<abbrev xmlns:xlink="http://www.w3.org/1999/xlink" xlink:title="snout tip to eye distance" xlink:type="simple">SE</abbrev>/<abbrev xmlns:xlink="http://www.w3.org/1999/xlink" xlink:title="head length" xlink:type="simple">HL</abbrev> 0.40), ~ 2× eye diameter (<abbrev xmlns:xlink="http://www.w3.org/1999/xlink" xlink:title="snout tip to eye distance" xlink:type="simple">SE</abbrev>/<abbrev xmlns:xlink="http://www.w3.org/1999/xlink" xlink:title="orbital diameter" xlink:type="simple">OD</abbrev> 1.92); scales on snout and canthus rostralis smooth, circular, subequal, larger than those on interorbital region; scales on interorbital, occipital, and temporal regions heterogeneous, composed of granular scales intermixed with enlarged, feebly keeled, rounded tubercles. Eye small (<abbrev xmlns:xlink="http://www.w3.org/1999/xlink" xlink:title="orbital diameter" xlink:type="simple">OD</abbrev>/<abbrev xmlns:xlink="http://www.w3.org/1999/xlink" xlink:title="head length" xlink:type="simple">HL</abbrev> 0.21); 28 interorbital scale rows across narrowest point of frontal; 43 scale rows between left and right supraciliaries at mid-orbit. Ear-opening small, oval, deep (<abbrev xmlns:xlink="http://www.w3.org/1999/xlink" xlink:title="ear length" xlink:type="simple">EL</abbrev>/<abbrev xmlns:xlink="http://www.w3.org/1999/xlink" xlink:title="head length" xlink:type="simple">HL</abbrev> 0.06); eye to ear distance much greater than diameter of eye (<abbrev xmlns:xlink="http://www.w3.org/1999/xlink" xlink:title="eye to ear distance" xlink:type="simple">EE</abbrev>/<abbrev xmlns:xlink="http://www.w3.org/1999/xlink" xlink:title="orbital diameter" xlink:type="simple">OD</abbrev> 1.32). Rostral wider (2.5 mm) than high (1.6 mm), incompletely divided dorsally by a strongly developed rostral groove for almost half of its height; a single enlarged, roughly rectangular supranasal on each side, separated from each other behind rostral by two much smaller internasal scales; rostral in contact with supralabial I, nostril and supranasal, and a single internasal on either side; nostrils oval; two rows of scales separate orbit from supralabials. Mental enlarged, subtriangular, wider (2.6 mm) than high (1.6 mm); three pairs of postmentals, 1<sup>st</sup> postmental slightly longer (1.7 mm) than mental, in strong contact with each other below mental (1.0 mm); 1<sup>st</sup> pair bordered by mental, infralabial I, 2<sup>nd</sup> postmental either side and additionally by four slightly enlarged gular scales; 2<sup>nd</sup> postmentals smaller (1.1 mm) than the 1<sup>st</sup> pair, bordered by 1<sup>st</sup> postmentals, infralabial I on right side and I &amp; II on left, 3<sup>rd</sup> postmentals, and four gular scales on right side and three on left; 3<sup>rd</sup> postmentals smaller (0.8 mm) than the 2<sup>nd</sup> pair, bordered by 2<sup>nd</sup> postmentals, infralabial I &amp; II on right side and II on left, and three gular scales on each side; all gular scales bordering postmentals subequal, subcircular, smooth, and much smaller than postmentals; scales on rest of throat, granular, much smaller, smooth, and subcircular. Infralabials bordered below by two rows of slightly enlarged, much elongated scales, decreasing in size posteriorly. Eleven supralabials on right side and ten on left to angle of jaw; nine infralabials to angle of jaw on either side.</p><p>Body relatively slender (<abbrev xmlns:xlink="http://www.w3.org/1999/xlink" xlink:title="body width" xlink:type="simple">BW</abbrev>/<abbrev xmlns:xlink="http://www.w3.org/1999/xlink" xlink:title="trunk length" xlink:type="simple">TRL</abbrev> 0.43), trunk just less than half of <abbrev xmlns:xlink="http://www.w3.org/1999/xlink" xlink:title="snout to vent length" xlink:type="simple">SVL</abbrev> (<abbrev xmlns:xlink="http://www.w3.org/1999/xlink" xlink:title="trunk length" xlink:type="simple">TRL</abbrev>/<abbrev xmlns:xlink="http://www.w3.org/1999/xlink" xlink:title="snout to vent length" xlink:type="simple">SVL</abbrev> 0.43) with ventrolateral fold of skin on lower flank. Dorsal pholidosis heterogeneous; smooth granular scales intermixed with somewhat regularly arranged rows of enlarged, feebly keeled, weakly pointed tubercles; granular scales slightly larger in the flank region than the paravertebral region; granular scales on occiput slightly smaller than paravertebral granular scales; enlarged tubercles in ~ 17 longitudinal rows at midbody; 53 tubercles in paravertebral row. Ventral scales much larger than granular scales on dorsum, subequal from chest to vent, and smooth, rhomboid and subimbricate with rounded end; midbody scale rows across belly 26. Nine precloacal pores; seven femoral pores on the right side and six on the left. Scales on palm and soles, smooth, heterogeneous in size and shape; scales on dorsal aspects of limbs heterogenous; upper arm with slightly smaller scales than body ventrals, smooth and subimbricate; scales on lower arm composed of slightly smaller, smooth, granular scales intermixed with enlarged, smooth, rounded, weakly pointed tubercles; thigh and crus with slightly smaller, weakly keeled, granular scales intermixed with enlarged, smooth, rounded, weakly pointed tubercles; scales on ventral aspect of upper arm smooth, granular, slightly smaller than granular scales on body dorsum, scales on ventral aspect of lower arm subequal with those on upper arm, smooth, subcircular, weakly conical to flattened; ventral aspect of thigh and crus with enlarged, smooth, subcircular, flattened, subimbricate scales; scales on precloacal region and pore bearing femoral scale row distinctly enlarged. Forelimbs and hindlimbs slightly long, slender (<abbrev xmlns:xlink="http://www.w3.org/1999/xlink" xlink:title="forearm length" xlink:type="simple">FL</abbrev>/ <abbrev xmlns:xlink="http://www.w3.org/1999/xlink" xlink:title="snout to vent length" xlink:type="simple">SVL</abbrev> 0.13; <abbrev xmlns:xlink="http://www.w3.org/1999/xlink" xlink:title="crus length" xlink:type="simple">CL</abbrev>/<abbrev xmlns:xlink="http://www.w3.org/1999/xlink" xlink:title="snout to vent length" xlink:type="simple">SVL</abbrev> 0.16). Digits with unpaired lamellae, separated into a basal and narrower distal series by a single, much enlarged lamella at inflection; lamellae (on right side) on manus: (13-13-18-19-14), and on pes: (14-17-19-21-17). Relative length of digits (measurements in mm in parentheses): III (5.7) &gt; IV (5.6) &gt; II (5.5) &gt; V (4.9) &gt; I (3.7) (right manus); IV (7.3) &gt; III (6.9) &gt; V (6.4) &gt; II (6.2) &gt; I (3.9) (right pes). Tail original, subcylindrical, slender, entire, slightly longer than body (<abbrev xmlns:xlink="http://www.w3.org/1999/xlink" xlink:title="tail length" xlink:type="simple">TL</abbrev>/<abbrev xmlns:xlink="http://www.w3.org/1999/xlink" xlink:title="snout to vent length" xlink:type="simple">SVL</abbrev> 1.13). Dorsal pholidosis on tail homogeneous; composed of fairly regularly arranged, smooth, subcircular, flattened, and subimbricate scales that are larger than granular scales on midbody dorsum, gradually becoming larger posteriorly and dorsolaterally; enlarged tubercles present on the tail base. Scales on tail venter much larger than those on dorsal aspect, smooth, flattened, subimbricate. Scales on ventral aspect of tail base much smaller, smooth, subimbricate; distinct hemipenial bulge present, part of the skin damaged; four subequal and smooth postcloacal spurs on either side.</p></tp:treatment-sec><tp:treatment-sec sec-type="Colouration (Fig. 5)"><title>Colouration (Fig. <xref ref-type="fig" rid="F5">5</xref>).</title><p>Dorsum pale brown to greyish-brown. Head slightly paler than trunk, with irregular darker brown mottling and faint reticulations on crown and snout; temporal region with indistinct dark patches. A poorly defined mid-dorsal pattern present, composed of irregular, fused dark brown blotches and short longitudinal streaks extending from nape to sacral region; dorsolateral areas with scattered dark brown marbling and transverse bars. Limbs pale brown, marked with irregular dark brown spots and short bands; digits paler distally, beige to off-white, digital pads paler than limb bases. Tail distinctly annulated, bearing alternating dark brown and pale cream to beige bands; dark bands broader and more conspicuous proximally, becoming narrower and less distinct towards distal portion, a total of nine dark bands present; tail tip dusky brown. Ventral surfaces uniformly pale cream to off-white, largely immaculate, lacking distinct markings. Overall colouration cryptic and disruptive, suited for camouflage against rocky or bark substrates.</p><fig id="F5" position="float" orientation="portrait"><object-id xmlns:xlink="http://www.w3.org/1999/xlink" content-type="doi" xlink:type="simple">10.3897/zookeys.1278.186655.figure5</object-id><object-id xmlns:xlink="http://www.w3.org/1999/xlink" content-type="arpha" xlink:type="simple">34BD52EF-5E74-5DED-BD96-B9817B61ECCE</object-id><label>Figure 5.</label><caption><p>Live specimens of <italic><tp:taxon-name><tp:taxon-name-part taxon-name-part-type="genus" reg="Cyrtodactylus">Cyrtodactylus</tp:taxon-name-part> <tp:taxon-name-part taxon-name-part-type="species" reg="nebulicola">nebulicola</tp:taxon-name-part></tp:taxon-name></italic> sp. nov. (A) uncollected individual, (B) one of the paratypes (<abbrev xmlns:xlink="http://www.w3.org/1999/xlink" content-type="institution" xlink:title="Zoological Survey of India, Kolkata, India" xlink:type="simple">ZSI-R</abbrev>-29060).</p></caption><graphic xmlns:xlink="http://www.w3.org/1999/xlink" xlink:href="zookeys-1278-317_article-186655__-g005.jpg" id="oo_1614991.jpg" position="float" orientation="portrait" xlink:type="simple"><uri content-type="original_file" xlink:type="simple">https://binary.pensoft.net/fig/1614991</uri></graphic></fig></tp:treatment-sec><tp:treatment-sec sec-type="Variations"><title>Variations.</title><p>Mensural and meristic data for the type series are presented in Table <xref ref-type="table" rid="T3">3</xref>. Two paratypes (<abbrev xmlns:xlink="http://www.w3.org/1999/xlink" content-type="institution" xlink:title="Zoological Survey of India, Kolkata, India" xlink:type="simple">ZSI-R</abbrev>-29060 and <abbrev xmlns:xlink="http://www.w3.org/1999/xlink" content-type="institution" xlink:title="Zoological Survey of India, Kolkata, India" xlink:type="simple">ZSI-R</abbrev>-29066) possess regenerated tails with broken tips. Additionally, two female paratypes (<abbrev xmlns:xlink="http://www.w3.org/1999/xlink" content-type="institution" xlink:title="Zoological Survey of India, Kolkata, India" xlink:type="simple">ZSI-R</abbrev>-29060 and <abbrev xmlns:xlink="http://www.w3.org/1999/xlink" content-type="institution" xlink:title="Zoological Survey of India, Kolkata, India" xlink:type="simple">ZSI-R</abbrev>-29061) exhibit damaged femoral scales.</p></tp:treatment-sec><tp:treatment-sec sec-type="Multivariate analyses"><title>Multivariate analyses.</title><p>Principal Component Analysis (<abbrev xmlns:xlink="http://www.w3.org/1999/xlink" xlink:title="Principal Component Analysis" xlink:type="simple">PCA</abbrev>) was employed to examine morphometric variation among three closely related <italic><tp:taxon-name><tp:taxon-name-part taxon-name-part-type="genus" reg="Cyrtodactylus">Cyrtodactylus</tp:taxon-name-part></tp:taxon-name></italic> lineages from India, using a dataset comprising 12 morphometric variables (Suppl. material <xref ref-type="supplementary-material" rid="S1">1</xref>). The distribution of specimens in multivariate morphospace was visualised to assess lineage-level differentiation (Fig. <xref ref-type="fig" rid="F6">6</xref>). The first two principal components together accounted for 81.7% of the total observed variance. Factor loadings associated with each morphometric variable are provided in Table <xref ref-type="table" rid="T4">4</xref>.</p><fig id="F6" position="float" orientation="portrait"><object-id xmlns:xlink="http://www.w3.org/1999/xlink" content-type="doi" xlink:type="simple">10.3897/zookeys.1278.186655.figure6</object-id><object-id xmlns:xlink="http://www.w3.org/1999/xlink" content-type="arpha" xlink:type="simple">612591B3-C821-5BF8-A455-AB080749A4B1</object-id><label>Figure 6.</label><caption><p>Principal Component Analysis results showing clear separation in morphometric characters between the three closely allied species of <italic><tp:taxon-name><tp:taxon-name-part taxon-name-part-type="genus" reg="Cyrtodactylus">Cyrtodactylus</tp:taxon-name-part></tp:taxon-name></italic> found in the Eastern Himalayas of Sikkim and West Bengal state, India.</p></caption><graphic xmlns:xlink="http://www.w3.org/1999/xlink" xlink:href="zookeys-1278-317_article-186655__-g006.jpg" id="oo_1614992.jpg" position="float" orientation="portrait" xlink:type="simple"><uri content-type="original_file" xlink:type="simple">https://binary.pensoft.net/fig/1614992</uri></graphic></fig><table-wrap id="T4" position="float" orientation="portrait"><label>Table 4.</label><caption><p><abbrev xmlns:xlink="http://www.w3.org/1999/xlink" xlink:title="Principal Component Analysis" xlink:type="simple">PCA</abbrev> Factor loadings.</p></caption><table><tbody><tr><th rowspan="1" colspan="1"/><th rowspan="1" colspan="1">PC1</th><th rowspan="1" colspan="1">PC2</th><th rowspan="1" colspan="1">PC3</th><th rowspan="1" colspan="1">PC4</th><th rowspan="1" colspan="1">PC5</th><th rowspan="1" colspan="1">PC6</th></tr><tr><td rowspan="1" colspan="1">
                      <abbrev xmlns:xlink="http://www.w3.org/1999/xlink" xlink:title="snout to vent length" xlink:type="simple">SVL</abbrev>
                    </td><td rowspan="1" colspan="1">0.33516</td><td rowspan="1" colspan="1">−0.05310</td><td rowspan="1" colspan="1">0.04973</td><td rowspan="1" colspan="1">0.21993</td><td rowspan="1" colspan="1">0.07130</td><td rowspan="1" colspan="1">−0.13290</td></tr><tr><td rowspan="1" colspan="1">
                      <abbrev xmlns:xlink="http://www.w3.org/1999/xlink" xlink:title="trunk length" xlink:type="simple">TRL</abbrev>
                    </td><td rowspan="1" colspan="1">0.30985</td><td rowspan="1" colspan="1">0.07641</td><td rowspan="1" colspan="1">−0.12470</td><td rowspan="1" colspan="1">0.41882</td><td rowspan="1" colspan="1">0.51197</td><td rowspan="1" colspan="1">−0.21390</td></tr><tr><td rowspan="1" colspan="1">
                      <abbrev xmlns:xlink="http://www.w3.org/1999/xlink" xlink:title="head length" xlink:type="simple">HL</abbrev>
                    </td><td rowspan="1" colspan="1">0.32091</td><td rowspan="1" colspan="1">−0.22560</td><td rowspan="1" colspan="1">−0.01440</td><td rowspan="1" colspan="1">0.04010</td><td rowspan="1" colspan="1">0.27643</td><td rowspan="1" colspan="1">0.12802</td></tr><tr><td rowspan="1" colspan="1">
                      <abbrev xmlns:xlink="http://www.w3.org/1999/xlink" xlink:title="head width" xlink:type="simple">HW</abbrev>
                    </td><td rowspan="1" colspan="1">0.31254</td><td rowspan="1" colspan="1">−0.21700</td><td rowspan="1" colspan="1">0.15359</td><td rowspan="1" colspan="1">0.33438</td><td rowspan="1" colspan="1">0.00175</td><td rowspan="1" colspan="1">−0.06880</td></tr><tr><td rowspan="1" colspan="1">
                      <abbrev xmlns:xlink="http://www.w3.org/1999/xlink" xlink:title="head height" xlink:type="simple">HH</abbrev>
                    </td><td rowspan="1" colspan="1">0.28059</td><td rowspan="1" colspan="1">0.14604</td><td rowspan="1" colspan="1">0.46667</td><td rowspan="1" colspan="1">0.10843</td><td rowspan="1" colspan="1">−0.34330</td><td rowspan="1" colspan="1">−0.29770</td></tr><tr><td rowspan="1" colspan="1">
                      <abbrev xmlns:xlink="http://www.w3.org/1999/xlink" xlink:title="forearm length" xlink:type="simple">FL</abbrev>
                    </td><td rowspan="1" colspan="1">0.23939</td><td rowspan="1" colspan="1">0.52027</td><td rowspan="1" colspan="1">−0.20200</td><td rowspan="1" colspan="1">−0.29970</td><td rowspan="1" colspan="1">0.35426</td><td rowspan="1" colspan="1">0.23077</td></tr><tr><td rowspan="1" colspan="1">
                      <abbrev xmlns:xlink="http://www.w3.org/1999/xlink" xlink:title="crus length" xlink:type="simple">CL</abbrev>
                    </td><td rowspan="1" colspan="1">0.25902</td><td rowspan="1" colspan="1">0.51668</td><td rowspan="1" colspan="1">−0.08250</td><td rowspan="1" colspan="1">−0.13730</td><td rowspan="1" colspan="1">−0.23880</td><td rowspan="1" colspan="1">−0.27180</td></tr><tr><td rowspan="1" colspan="1">
                      <abbrev xmlns:xlink="http://www.w3.org/1999/xlink" xlink:title="orbital diameter" xlink:type="simple">OD</abbrev>
                    </td><td rowspan="1" colspan="1">0.17929</td><td rowspan="1" colspan="1">−0.19480</td><td rowspan="1" colspan="1">−0.76470</td><td rowspan="1" colspan="1">0.15823</td><td rowspan="1" colspan="1">−0.46510</td><td rowspan="1" colspan="1">−0.10680</td></tr><tr><td rowspan="1" colspan="1">
                      <abbrev xmlns:xlink="http://www.w3.org/1999/xlink" xlink:title="nostril to eye distance" xlink:type="simple">NE</abbrev>
                    </td><td rowspan="1" colspan="1">0.29509</td><td rowspan="1" colspan="1">−0.29640</td><td rowspan="1" colspan="1">−0.18170</td><td rowspan="1" colspan="1">−0.37110</td><td rowspan="1" colspan="1">0.12539</td><td rowspan="1" colspan="1">0.13747</td></tr><tr><td rowspan="1" colspan="1">
                      <abbrev xmlns:xlink="http://www.w3.org/1999/xlink" xlink:title="snout tip to eye distance" xlink:type="simple">SE</abbrev>
                    </td><td rowspan="1" colspan="1">0.29980</td><td rowspan="1" colspan="1">−0.16270</td><td rowspan="1" colspan="1">0.07468</td><td rowspan="1" colspan="1">−0.56920</td><td rowspan="1" colspan="1">−0.02670</td><td rowspan="1" colspan="1">−0.42210</td></tr><tr><td rowspan="1" colspan="1">
                      <abbrev xmlns:xlink="http://www.w3.org/1999/xlink" xlink:title="eye to ear distance" xlink:type="simple">EE</abbrev>
                    </td><td rowspan="1" colspan="1">0.30018</td><td rowspan="1" colspan="1">0.31070</td><td rowspan="1" colspan="1">0.02529</td><td rowspan="1" colspan="1">0.17868</td><td rowspan="1" colspan="1">−0.30160</td><td rowspan="1" colspan="1">0.54193</td></tr><tr><td rowspan="1" colspan="1">
                      <abbrev xmlns:xlink="http://www.w3.org/1999/xlink" xlink:title="internarial distance" xlink:type="simple">IN</abbrev>
                    </td><td rowspan="1" colspan="1">0.29774</td><td rowspan="1" colspan="1">−0.29250</td><td rowspan="1" colspan="1">0.26235</td><td rowspan="1" colspan="1">−0.15390</td><td rowspan="1" colspan="1">−0.17970</td><td rowspan="1" colspan="1">0.44453</td></tr></tbody></table></table-wrap></tp:treatment-sec><tp:treatment-sec sec-type="Distribution and natural history"><title>Distribution and natural history.</title><p><italic><tp:taxon-name><tp:taxon-name-part taxon-name-part-type="genus" reg="Cyrtodactylus">Cyrtodactylus</tp:taxon-name-part> <tp:taxon-name-part taxon-name-part-type="species" reg="nebulicola">nebulicola</tp:taxon-name-part></tp:taxon-name></italic> sp. nov. is currently known only from its type locality in Latpanchar, Darjeeling district, West Bengal State, India. The species inhabits in the rock crevices beside the village roads as well as house walls and the area is surrounded by the dense mixed-wet forest. Within its distributional range, the species occurs sympatrically with other lizards, including <italic><tp:taxon-name><tp:taxon-name-part taxon-name-part-type="genus" reg="Hemidactylus">Hemidactylus</tp:taxon-name-part> <tp:taxon-name-part taxon-name-part-type="species" reg="platyurus">platyurus</tp:taxon-name-part></tp:taxon-name></italic> (Schneider) of family <tp:taxon-name><tp:taxon-name-part taxon-name-part-type="family" reg="Gekkonidae">Gekkonidae</tp:taxon-name-part></tp:taxon-name>, <italic><tp:taxon-name><tp:taxon-name-part taxon-name-part-type="genus" reg="Japalura">Japalura</tp:taxon-name-part> <tp:taxon-name-part taxon-name-part-type="species" reg="variegata">variegata</tp:taxon-name-part></tp:taxon-name></italic> Gray of family <tp:taxon-name><tp:taxon-name-part taxon-name-part-type="family" reg="Agamidae">Agamidae</tp:taxon-name-part></tp:taxon-name>, and <italic><tp:taxon-name><tp:taxon-name-part taxon-name-part-type="genus" reg="Ablepharus">Ablepharus</tp:taxon-name-part> <tp:taxon-name-part taxon-name-part-type="species" reg="sikimmensis">sikimmensis</tp:taxon-name-part></tp:taxon-name></italic> (Blyth) and <italic><tp:taxon-name><tp:taxon-name-part taxon-name-part-type="genus" reg="Sphenomorphus">Sphenomorphus</tp:taxon-name-part> <tp:taxon-name-part taxon-name-part-type="species" reg="maculatus">maculatus</tp:taxon-name-part></tp:taxon-name></italic> (Blyth) of family <tp:taxon-name><tp:taxon-name-part taxon-name-part-type="family" reg="Scincidae">Scincidae</tp:taxon-name-part></tp:taxon-name>.</p></tp:treatment-sec><tp:treatment-sec sec-type="Comparison with regional congeners"><title>Comparison with regional congeners.</title><p>The new species was phylogenetically recovered as part of the <italic><tp:taxon-name><tp:taxon-name-part taxon-name-part-type="genus" reg="Cyrtodactylus">Cyrtodactylus</tp:taxon-name-part> <tp:taxon-name-part taxon-name-part-type="species" reg="peguensis">peguensis</tp:taxon-name-part></tp:taxon-name></italic> group. This group comprises only three species in the Himalayas, including <italic><tp:taxon-name><tp:taxon-name-part taxon-name-part-type="genus" reg="Cyrtodactylus">C.</tp:taxon-name-part> <tp:taxon-name-part taxon-name-part-type="species" reg="bhupathyi">bhupathyi</tp:taxon-name-part></tp:taxon-name></italic>, <italic><tp:taxon-name><tp:taxon-name-part taxon-name-part-type="genus" reg="Cyrtodactylus">C.</tp:taxon-name-part> <tp:taxon-name-part taxon-name-part-type="species" reg="gubernatoris">gubernatoris</tp:taxon-name-part></tp:taxon-name></italic> and <italic><tp:taxon-name><tp:taxon-name-part taxon-name-part-type="genus" reg="Cyrtodactylus">C.</tp:taxon-name-part> <tp:taxon-name-part taxon-name-part-type="species" reg="kamengensis">kamengensis</tp:taxon-name-part></tp:taxon-name></italic> Mirza, Bhosale, Thackeray, Phansalkar, Sawant, Gowande &amp; Patel. We therefore restrict comparisons to these three species along with two other regional congeners, namely <italic><tp:taxon-name><tp:taxon-name-part taxon-name-part-type="genus" reg="Cyrtodactylus">C.</tp:taxon-name-part> <tp:taxon-name-part taxon-name-part-type="species" reg="himalayicus">himalayicus</tp:taxon-name-part></tp:taxon-name></italic> from Darjeeling district and <italic><tp:taxon-name><tp:taxon-name-part taxon-name-part-type="genus" reg="Cyrtodactylus">C.</tp:taxon-name-part> <tp:taxon-name-part taxon-name-part-type="species" reg="martinstolli">martinstolli</tp:taxon-name-part></tp:taxon-name></italic> (Darevsky, Helfenberger, Orlov &amp; Shah) from adjacent eastern Nepal. <italic><tp:taxon-name><tp:taxon-name-part taxon-name-part-type="genus" reg="Cyrtodactylus">C.</tp:taxon-name-part> <tp:taxon-name-part taxon-name-part-type="species" reg="nebulicola">nebulicola</tp:taxon-name-part></tp:taxon-name></italic> sp. nov. can be distinguished from the aforementioned congeners by the following com­bination of morphological characters: 15–22 <abbrev xmlns:xlink="http://www.w3.org/1999/xlink" xlink:title="dorsal tubercle rows across the body" xlink:type="simple">DTR</abbrev> (vs 24–25 in <italic><tp:taxon-name><tp:taxon-name-part taxon-name-part-type="genus" reg="Cyrtodactylus">C.</tp:taxon-name-part> <tp:taxon-name-part taxon-name-part-type="species" reg="bhupathyi">bhupathyi</tp:taxon-name-part></tp:taxon-name></italic>, 20–24 in <italic><tp:taxon-name><tp:taxon-name-part taxon-name-part-type="genus" reg="Cyrtodactylus">C.</tp:taxon-name-part> <tp:taxon-name-part taxon-name-part-type="species" reg="kamengensis">kamengensis</tp:taxon-name-part></tp:taxon-name></italic>, 19–23 in <italic><tp:taxon-name><tp:taxon-name-part taxon-name-part-type="genus" reg="Cyrtodactylus">C.</tp:taxon-name-part> <tp:taxon-name-part taxon-name-part-type="species" reg="martinstolli">martinstolli</tp:taxon-name-part></tp:taxon-name></italic>); 6–9 <abbrev xmlns:xlink="http://www.w3.org/1999/xlink" xlink:title="femoral pores" xlink:type="simple">FP</abbrev> (vs 4–7 in <italic><tp:taxon-name><tp:taxon-name-part taxon-name-part-type="genus" reg="Cyrtodactylus">C.</tp:taxon-name-part> <tp:taxon-name-part taxon-name-part-type="species" reg="bhupathyi">bhupathyi</tp:taxon-name-part></tp:taxon-name></italic>, absent in <italic><tp:taxon-name><tp:taxon-name-part taxon-name-part-type="genus" reg="Cyrtodactylus">C.</tp:taxon-name-part> <tp:taxon-name-part taxon-name-part-type="species" reg="himalayicus">himalayicus</tp:taxon-name-part></tp:taxon-name></italic>, <italic><tp:taxon-name><tp:taxon-name-part taxon-name-part-type="genus" reg="Cyrtodactylus">C.</tp:taxon-name-part> <tp:taxon-name-part taxon-name-part-type="species" reg="kamengensis">kamengensis</tp:taxon-name-part></tp:taxon-name></italic> and <italic><tp:taxon-name><tp:taxon-name-part taxon-name-part-type="genus" reg="Cyrtodactylus">C.</tp:taxon-name-part> <tp:taxon-name-part taxon-name-part-type="species" reg="martinstolli">martinstolli</tp:taxon-name-part></tp:taxon-name></italic>); <abbrev xmlns:xlink="http://www.w3.org/1999/xlink" xlink:title="femoral pores" xlink:type="simple">FP</abbrev> present in females (vs absent in <italic><tp:taxon-name><tp:taxon-name-part taxon-name-part-type="genus" reg="Cyrtodactylus">C.</tp:taxon-name-part> <tp:taxon-name-part taxon-name-part-type="species" reg="gubernatoris">gubernatoris</tp:taxon-name-part></tp:taxon-name></italic>, <italic><tp:taxon-name><tp:taxon-name-part taxon-name-part-type="genus" reg="Cyrtodactylus">C.</tp:taxon-name-part> <tp:taxon-name-part taxon-name-part-type="species" reg="himalayicus">himalayicus</tp:taxon-name-part></tp:taxon-name></italic>, <italic><tp:taxon-name><tp:taxon-name-part taxon-name-part-type="genus" reg="Cyrtodactylus">C.</tp:taxon-name-part> <tp:taxon-name-part taxon-name-part-type="species" reg="kamengensis">kamengensis</tp:taxon-name-part></tp:taxon-name></italic> and <italic><tp:taxon-name><tp:taxon-name-part taxon-name-part-type="genus" reg="Cyrtodactylus">C.</tp:taxon-name-part> <tp:taxon-name-part taxon-name-part-type="species" reg="martinstolli">martinstolli</tp:taxon-name-part></tp:taxon-name></italic>); <abbrev xmlns:xlink="http://www.w3.org/1999/xlink" xlink:title="precloacal pores" xlink:type="simple">PcP</abbrev> 9 (vs 10–11 in <italic><tp:taxon-name><tp:taxon-name-part taxon-name-part-type="genus" reg="Cyrtodactylus">C.</tp:taxon-name-part> <tp:taxon-name-part taxon-name-part-type="species" reg="bhupathyi">bhupathyi</tp:taxon-name-part></tp:taxon-name></italic>, 10 in <italic><tp:taxon-name><tp:taxon-name-part taxon-name-part-type="genus" reg="Cyrtodactylus">C.</tp:taxon-name-part> <tp:taxon-name-part taxon-name-part-type="species" reg="himalayicus">himalayicus</tp:taxon-name-part></tp:taxon-name></italic>); <abbrev xmlns:xlink="http://www.w3.org/1999/xlink" xlink:title="midventral scale rows" xlink:type="simple">MVSR</abbrev> 22–26 (vs 37–38 in <italic><tp:taxon-name><tp:taxon-name-part taxon-name-part-type="genus" reg="Cyrtodactylus">C.</tp:taxon-name-part> <tp:taxon-name-part taxon-name-part-type="species" reg="bhupathyi">bhupathyi</tp:taxon-name-part></tp:taxon-name></italic>, 34–37 in <italic><tp:taxon-name><tp:taxon-name-part taxon-name-part-type="genus" reg="Cyrtodactylus">C.</tp:taxon-name-part> <tp:taxon-name-part taxon-name-part-type="species" reg="gubernatoris">gubernatoris</tp:taxon-name-part></tp:taxon-name></italic>, 33–34 in <italic><tp:taxon-name><tp:taxon-name-part taxon-name-part-type="genus" reg="Cyrtodactylus">C.</tp:taxon-name-part> <tp:taxon-name-part taxon-name-part-type="species" reg="himalayicus">himalayicus</tp:taxon-name-part></tp:taxon-name></italic>, 30–34 in <italic><tp:taxon-name><tp:taxon-name-part taxon-name-part-type="genus" reg="Cyrtodactylus">C.</tp:taxon-name-part> <tp:taxon-name-part taxon-name-part-type="species" reg="kamengensis">kamengensis</tp:taxon-name-part></tp:taxon-name></italic>, 35–40 in <italic><tp:taxon-name><tp:taxon-name-part taxon-name-part-type="genus" reg="Cyrtodactylus">C.</tp:taxon-name-part> <tp:taxon-name-part taxon-name-part-type="species" reg="martinstolli">martinstolli</tp:taxon-name-part></tp:taxon-name></italic>); <abbrev xmlns:xlink="http://www.w3.org/1999/xlink" xlink:title="paravertebral tubercles" xlink:type="simple">PVT</abbrev> 47–56 (vs 36–45 in <italic><tp:taxon-name><tp:taxon-name-part taxon-name-part-type="genus" reg="Cyrtodactylus">C.</tp:taxon-name-part> <tp:taxon-name-part taxon-name-part-type="species" reg="gubernatoris">gubernatoris</tp:taxon-name-part></tp:taxon-name></italic>, 49–58 in <italic><tp:taxon-name><tp:taxon-name-part taxon-name-part-type="genus" reg="Cyrtodactylus">C.</tp:taxon-name-part> <tp:taxon-name-part taxon-name-part-type="species" reg="kamengensis">kamengensis</tp:taxon-name-part></tp:taxon-name></italic>, 30–37 in <italic><tp:taxon-name><tp:taxon-name-part taxon-name-part-type="genus" reg="Cyrtodactylus">C.</tp:taxon-name-part> <tp:taxon-name-part taxon-name-part-type="species" reg="martinstolli">martinstolli</tp:taxon-name-part></tp:taxon-name></italic>); median subcaudal scales not enlarged (vs enlarged in <italic><tp:taxon-name><tp:taxon-name-part taxon-name-part-type="genus" reg="Cyrtodactylus">C.</tp:taxon-name-part> <tp:taxon-name-part taxon-name-part-type="species" reg="bhupathyi">bhupathyi</tp:taxon-name-part></tp:taxon-name></italic> and <italic><tp:taxon-name><tp:taxon-name-part taxon-name-part-type="genus" reg="Cyrtodactylus">C.</tp:taxon-name-part> <tp:taxon-name-part taxon-name-part-type="species" reg="kamengensis">kamengensis</tp:taxon-name-part></tp:taxon-name></italic>); maximum <abbrev xmlns:xlink="http://www.w3.org/1999/xlink" xlink:title="snout to vent length" xlink:type="simple">SVL</abbrev> 75.1 (vs 61.5 in <italic><tp:taxon-name><tp:taxon-name-part taxon-name-part-type="genus" reg="Cyrtodactylus">C.</tp:taxon-name-part> <tp:taxon-name-part taxon-name-part-type="species" reg="bhupathyi">bhupathyi</tp:taxon-name-part></tp:taxon-name></italic>, 70.5 in <italic><tp:taxon-name><tp:taxon-name-part taxon-name-part-type="genus" reg="Cyrtodactylus">C.</tp:taxon-name-part> <tp:taxon-name-part taxon-name-part-type="species" reg="gubernatoris">gubernatoris</tp:taxon-name-part></tp:taxon-name></italic>, 64.5 in <italic><tp:taxon-name><tp:taxon-name-part taxon-name-part-type="genus" reg="Cyrtodactylus">C.</tp:taxon-name-part> <tp:taxon-name-part taxon-name-part-type="species" reg="himalayicus">himalayicus</tp:taxon-name-part></tp:taxon-name></italic>, 78.6 in <italic><tp:taxon-name><tp:taxon-name-part taxon-name-part-type="genus" reg="Cyrtodactylus">C.</tp:taxon-name-part> <tp:taxon-name-part taxon-name-part-type="species" reg="kamengensis">kamengensis</tp:taxon-name-part></tp:taxon-name></italic>, 80.4 in <italic><tp:taxon-name><tp:taxon-name-part taxon-name-part-type="genus" reg="Cyrtodactylus">C.</tp:taxon-name-part> <tp:taxon-name-part taxon-name-part-type="species" reg="martinstolli">martinstolli</tp:taxon-name-part></tp:taxon-name></italic>); ventrolateral fold present (vs absent in <italic><tp:taxon-name><tp:taxon-name-part taxon-name-part-type="genus" reg="Cyrtodactylus">C.</tp:taxon-name-part> <tp:taxon-name-part taxon-name-part-type="species" reg="himalayicus">himalayicus</tp:taxon-name-part></tp:taxon-name></italic> and <italic><tp:taxon-name><tp:taxon-name-part taxon-name-part-type="genus" reg="Cyrtodactylus">C.</tp:taxon-name-part> <tp:taxon-name-part taxon-name-part-type="species" reg="martinstolli">martinstolli</tp:taxon-name-part></tp:taxon-name></italic>); subdigital lamellae under first digit of manus 11–13 (vs 10–19 in <italic><tp:taxon-name><tp:taxon-name-part taxon-name-part-type="genus" reg="Cyrtodactylus">C.</tp:taxon-name-part> <tp:taxon-name-part taxon-name-part-type="species" reg="gubernatoris">gubernatoris</tp:taxon-name-part></tp:taxon-name></italic>, 10–11 in <italic><tp:taxon-name><tp:taxon-name-part taxon-name-part-type="genus" reg="Cyrtodactylus">C.</tp:taxon-name-part> <tp:taxon-name-part taxon-name-part-type="species" reg="kamengensis">kamengensis</tp:taxon-name-part></tp:taxon-name></italic>, 14–15 in <italic><tp:taxon-name><tp:taxon-name-part taxon-name-part-type="genus" reg="Cyrtodactylus">C.</tp:taxon-name-part> <tp:taxon-name-part taxon-name-part-type="species" reg="martinstolli">martinstolli</tp:taxon-name-part></tp:taxon-name></italic>), under fourth digit of manus 17–19 (vs 15–23 in <italic><tp:taxon-name><tp:taxon-name-part taxon-name-part-type="genus" reg="Cyrtodactylus">C.</tp:taxon-name-part> <tp:taxon-name-part taxon-name-part-type="species" reg="gubernatoris">gubernatoris</tp:taxon-name-part></tp:taxon-name></italic>, 15–18 in <italic><tp:taxon-name><tp:taxon-name-part taxon-name-part-type="genus" reg="Cyrtodactylus">C.</tp:taxon-name-part> <tp:taxon-name-part taxon-name-part-type="species" reg="kamengensis">kamengensis</tp:taxon-name-part></tp:taxon-name></italic>, 18–20 in <italic><tp:taxon-name><tp:taxon-name-part taxon-name-part-type="genus" reg="Cyrtodactylus">C.</tp:taxon-name-part> <tp:taxon-name-part taxon-name-part-type="species" reg="martinstolli">martinstolli</tp:taxon-name-part></tp:taxon-name></italic>), under first digit of pes 12–14 (vs 12–15 in <italic><tp:taxon-name><tp:taxon-name-part taxon-name-part-type="genus" reg="Cyrtodactylus">C.</tp:taxon-name-part> <tp:taxon-name-part taxon-name-part-type="species" reg="bhupathyi">bhupathyi</tp:taxon-name-part></tp:taxon-name></italic>, 12–17 in <italic><tp:taxon-name><tp:taxon-name-part taxon-name-part-type="genus" reg="Cyrtodactylus">C.</tp:taxon-name-part> <tp:taxon-name-part taxon-name-part-type="species" reg="gubernatoris">gubernatoris</tp:taxon-name-part></tp:taxon-name></italic>, 11–13 in <italic><tp:taxon-name><tp:taxon-name-part taxon-name-part-type="genus" reg="Cyrtodactylus">C.</tp:taxon-name-part> <tp:taxon-name-part taxon-name-part-type="species" reg="kamengensis">kamengensis</tp:taxon-name-part></tp:taxon-name></italic>, 14–15 in <italic><tp:taxon-name><tp:taxon-name-part taxon-name-part-type="genus" reg="Cyrtodactylus">C.</tp:taxon-name-part> <tp:taxon-name-part taxon-name-part-type="species" reg="martinstolli">martinstolli</tp:taxon-name-part></tp:taxon-name></italic>), under fourth digit of pes 20–23 (vs 17–18 in in <italic><tp:taxon-name><tp:taxon-name-part taxon-name-part-type="genus" reg="Cyrtodactylus">C.</tp:taxon-name-part> <tp:taxon-name-part taxon-name-part-type="species" reg="bhupathyi">bhupathyi</tp:taxon-name-part></tp:taxon-name></italic>, 19–26 in <italic><tp:taxon-name><tp:taxon-name-part taxon-name-part-type="genus" reg="Cyrtodactylus">C.</tp:taxon-name-part> <tp:taxon-name-part taxon-name-part-type="species" reg="gubernatoris">gubernatoris</tp:taxon-name-part></tp:taxon-name></italic>, 16–21 in <italic><tp:taxon-name><tp:taxon-name-part taxon-name-part-type="genus" reg="Cyrtodactylus">C.</tp:taxon-name-part> <tp:taxon-name-part taxon-name-part-type="species" reg="kamengensis">kamengensis</tp:taxon-name-part></tp:taxon-name></italic>, 19–22 in <italic><tp:taxon-name><tp:taxon-name-part taxon-name-part-type="genus" reg="Cyrtodactylus">C.</tp:taxon-name-part> <tp:taxon-name-part taxon-name-part-type="species" reg="martinstolli">martinstolli</tp:taxon-name-part></tp:taxon-name></italic>); and by the presence of two internasals (vs one in <italic><tp:taxon-name><tp:taxon-name-part taxon-name-part-type="genus" reg="Cyrtodactylus">C.</tp:taxon-name-part> <tp:taxon-name-part taxon-name-part-type="species" reg="gubernatoris">gubernatoris</tp:taxon-name-part></tp:taxon-name></italic> and <italic><tp:taxon-name><tp:taxon-name-part taxon-name-part-type="genus" reg="Cyrtodactylus">C.</tp:taxon-name-part> <tp:taxon-name-part taxon-name-part-type="species" reg="himalayicus">himalayicus</tp:taxon-name-part></tp:taxon-name></italic>, and one or two in <italic><tp:taxon-name><tp:taxon-name-part taxon-name-part-type="genus" reg="Cyrtodactylus">C.</tp:taxon-name-part> <tp:taxon-name-part taxon-name-part-type="species" reg="martinstolli">martinstolli</tp:taxon-name-part></tp:taxon-name></italic>). A detailed comparison of diagnostic characters among these species is provided in Table <xref ref-type="table" rid="T5">5</xref>.</p><table-wrap id="T5" position="float" orientation="portrait"><label>Table 5.</label><caption><p>Comparative key morphological characters of <italic><tp:taxon-name><tp:taxon-name-part taxon-name-part-type="genus" reg="Cyrtodactylus">Cyrtodactylus</tp:taxon-name-part> <tp:taxon-name-part taxon-name-part-type="species" reg="nebulicola">nebulicola</tp:taxon-name-part></tp:taxon-name></italic> sp. nov. with regional congeners.</p></caption><table><tbody><tr><th rowspan="1" colspan="1">Species</th><th rowspan="1" colspan="1">
                      <abbrev xmlns:xlink="http://www.w3.org/1999/xlink" xlink:title="dorsal tubercle rows across the body" xlink:type="simple">DTR</abbrev>
                    </th><th rowspan="1" colspan="1">
                      <abbrev xmlns:xlink="http://www.w3.org/1999/xlink" xlink:title="femoral pores" xlink:type="simple">FP</abbrev>
                    </th><th rowspan="1" colspan="1"><abbrev xmlns:xlink="http://www.w3.org/1999/xlink" xlink:title="femoral pores" xlink:type="simple">FP</abbrev> in females</th><th rowspan="1" colspan="1">
                      <abbrev xmlns:xlink="http://www.w3.org/1999/xlink" xlink:title="precloacal pores" xlink:type="simple">PcP</abbrev>
                    </th><th rowspan="1" colspan="1">
                      <abbrev xmlns:xlink="http://www.w3.org/1999/xlink" xlink:title="midventral scale rows" xlink:type="simple">MVSR</abbrev>
                    </th><th rowspan="1" colspan="1">
                      <abbrev xmlns:xlink="http://www.w3.org/1999/xlink" xlink:title="paravertebral tubercles" xlink:type="simple">PVT</abbrev>
                    </th><th rowspan="1" colspan="1">Median suncaudal</th><th rowspan="1" colspan="1">Maximum <abbrev xmlns:xlink="http://www.w3.org/1999/xlink" xlink:title="snout to vent length" xlink:type="simple">SVL</abbrev></th><th rowspan="1" colspan="1">Ventrolateral fold</th><th rowspan="1" colspan="1">Lam manus (I/IV)</th><th rowspan="1" colspan="1">Lam pes (I/IV)</th><th rowspan="1" colspan="1">Internasal</th></tr><tr><td rowspan="1" colspan="1"><italic><tp:taxon-name><tp:taxon-name-part taxon-name-part-type="genus" reg="Cyrtodactylus">C.</tp:taxon-name-part> <tp:taxon-name-part taxon-name-part-type="species" reg="nebulicola">nebulicola</tp:taxon-name-part></tp:taxon-name></italic> sp. nov.</td><td rowspan="1" colspan="1">15–22</td><td rowspan="1" colspan="1">6–9</td><td rowspan="1" colspan="1">present</td><td rowspan="1" colspan="1">9</td><td rowspan="1" colspan="1">22–26</td><td rowspan="1" colspan="1">47–56</td><td rowspan="1" colspan="1">not enlarged</td><td rowspan="1" colspan="1">75.1</td><td rowspan="1" colspan="1">present</td><td rowspan="1" colspan="1">11–13/17–19</td><td rowspan="1" colspan="1">12–14/20–23</td><td rowspan="1" colspan="1">2</td></tr><tr><td rowspan="1" colspan="1">
                      <italic>
                        <tp:taxon-name><tp:taxon-name-part taxon-name-part-type="genus" reg="Cyrtodactylus">C.</tp:taxon-name-part> <tp:taxon-name-part taxon-name-part-type="species" reg="bhupathyi">bhupathyi</tp:taxon-name-part></tp:taxon-name>
                      </italic>
                    </td><td rowspan="1" colspan="1">24–25</td><td rowspan="1" colspan="1">4–7</td><td rowspan="1" colspan="1">present</td><td rowspan="1" colspan="1">10–11</td><td rowspan="1" colspan="1">37–38</td><td rowspan="1" colspan="1">51–55</td><td rowspan="1" colspan="1">enlarged</td><td rowspan="1" colspan="1">61.5</td><td rowspan="1" colspan="1">present</td><td rowspan="1" colspan="1">12/18–19</td><td rowspan="1" colspan="1">12–15/17–18</td><td rowspan="1" colspan="1">2</td></tr><tr><td rowspan="1" colspan="1">
                      <italic>
                        <tp:taxon-name><tp:taxon-name-part taxon-name-part-type="genus" reg="Cyrtodactylus">C.</tp:taxon-name-part> <tp:taxon-name-part taxon-name-part-type="species" reg="gubernatoris">gubernatoris</tp:taxon-name-part></tp:taxon-name>
                      </italic>
                    </td><td rowspan="1" colspan="1">20–21</td><td rowspan="1" colspan="1">6–9</td><td rowspan="1" colspan="1">absent</td><td rowspan="1" colspan="1">7–9</td><td rowspan="1" colspan="1">34–37</td><td rowspan="1" colspan="1">36–45</td><td rowspan="1" colspan="1">not enlarged</td><td rowspan="1" colspan="1">70.5</td><td rowspan="1" colspan="1">present</td><td rowspan="1" colspan="1">10–19/15–23</td><td rowspan="1" colspan="1">12–17/19–26</td><td rowspan="1" colspan="1">1</td></tr><tr><td rowspan="1" colspan="1">
                      <italic>
                        <tp:taxon-name><tp:taxon-name-part taxon-name-part-type="genus" reg="Cyrtodactylus">C.</tp:taxon-name-part> <tp:taxon-name-part taxon-name-part-type="species" reg="himalayicus">himalayicus</tp:taxon-name-part></tp:taxon-name>
                      </italic>
                    </td><td rowspan="1" colspan="1">19–21</td><td rowspan="1" colspan="1">absent</td><td rowspan="1" colspan="1">absent</td><td rowspan="1" colspan="1">10</td><td rowspan="1" colspan="1">33–34</td><td rowspan="1" colspan="1">49</td><td rowspan="1" colspan="1">not enlarged</td><td rowspan="1" colspan="1">64.5</td><td rowspan="1" colspan="1">absent</td><td rowspan="1" colspan="1">*</td><td rowspan="1" colspan="1">*</td><td rowspan="1" colspan="1">1</td></tr><tr><td rowspan="1" colspan="1">
                      <italic>
                        <tp:taxon-name><tp:taxon-name-part taxon-name-part-type="genus" reg="Cyrtodactylus">C.</tp:taxon-name-part> <tp:taxon-name-part taxon-name-part-type="species" reg="kamengensis">kamengensis</tp:taxon-name-part></tp:taxon-name>
                      </italic>
                    </td><td rowspan="1" colspan="1">20–24</td><td rowspan="1" colspan="1">absent</td><td rowspan="1" colspan="1">absent</td><td rowspan="1" colspan="1">7–11</td><td rowspan="1" colspan="1">30–34</td><td rowspan="1" colspan="1">49–58</td><td rowspan="1" colspan="1">enlarged</td><td rowspan="1" colspan="1">78.6</td><td rowspan="1" colspan="1">present</td><td rowspan="1" colspan="1">10–11/15–18</td><td rowspan="1" colspan="1">11–13/16–21</td><td rowspan="1" colspan="1">2</td></tr><tr><td rowspan="1" colspan="1">
                      <italic>
                        <tp:taxon-name><tp:taxon-name-part taxon-name-part-type="genus" reg="Cyrtodactylus">C.</tp:taxon-name-part> <tp:taxon-name-part taxon-name-part-type="species" reg="martinstolli">martinstolli</tp:taxon-name-part></tp:taxon-name>
                      </italic>
                    </td><td rowspan="1" colspan="1">19–23</td><td rowspan="1" colspan="1">absent</td><td rowspan="1" colspan="1">absent</td><td rowspan="1" colspan="1">7–9</td><td rowspan="1" colspan="1">35–40</td><td rowspan="1" colspan="1">30–37</td><td rowspan="1" colspan="1">not enlarged</td><td rowspan="1" colspan="1">80.4</td><td rowspan="1" colspan="1">present</td><td rowspan="1" colspan="1">14–15/18–20</td><td rowspan="1" colspan="1">14–15/19–22</td><td rowspan="1" colspan="1">1–2</td></tr></tbody></table></table-wrap></tp:treatment-sec><tp:treatment-sec sec-type="Suggested common English name"><title>Suggested common English name.</title><p>Latpanchar bent-toed gecko.</p></tp:treatment-sec><tp:treatment-sec sec-type="Etymology"><title>Etymology.</title><p>The species epithet <italic>nebulicola</italic> is derived from the Latin words: <italic>nebula</italic> meaning “mist” or “cloud,” and -<italic>cola</italic> meaning “dweller” or “inhabitant”, collectively meaning “dweller of the mist”. The name refers to the characteristic mist-laden, cloud-forest habitat of Latpanchar in the Darjeeling Himalaya, where the species was discovered. The epithet is treated as a noun in apposition and does not change with gender.</p></tp:treatment-sec><tp:treatment-sec><!--Section generated to contain objects referenced in tp:taxon-treatment.--><fig id="F1" position="float" orientation="portrait"><object-id xmlns:xlink="http://www.w3.org/1999/xlink" content-type="doi" xlink:type="simple">10.3897/zookeys.1278.186655.figure1</object-id><object-id xmlns:xlink="http://www.w3.org/1999/xlink" content-type="arpha" xlink:type="simple">29B08B84-DB4C-506B-B098-9C95933AA2F0</object-id><label>Figure 1.</label><caption><p>Maximum-likelihood consensus tree based on mitochondrial <abbrev xmlns:xlink="http://www.w3.org/1999/xlink" xlink:title="mitochondrial NADH dehydrogenase subunit 2" xlink:type="simple">ND2</abbrev> gene. Numbers by the nodes indicate <abbrev xmlns:xlink="http://www.w3.org/1999/xlink" xlink:title="maximum likelihood" xlink:type="simple">ML</abbrev> bootstrap support values.</p></caption><graphic xmlns:xlink="http://www.w3.org/1999/xlink" xlink:href="zookeys-1278-317_article-186655__-g001.jpg" id="oo_1614987.jpg" position="float" orientation="portrait" xlink:type="simple"><uri content-type="original_file" xlink:type="simple">https://binary.pensoft.net/fig/1614987</uri></graphic></fig><table-wrap id="T3" position="float" orientation="portrait"><label>Table 3.</label><caption><p>Morphological and meristic data for type specimens of <italic><tp:taxon-name><tp:taxon-name-part taxon-name-part-type="genus" reg="Cyrtodactylus">Cyrtodactylus</tp:taxon-name-part> <tp:taxon-name-part taxon-name-part-type="species" reg="nebulicola">nebulicola</tp:taxon-name-part></tp:taxon-name></italic> sp. nov. * denotes damaged body parts.</p></caption><table><tbody><tr><th rowspan="1" colspan="1">Voucher No.</th><th rowspan="1" colspan="1"><abbrev xmlns:xlink="http://www.w3.org/1999/xlink" content-type="institution" xlink:title="Zoological Survey of India, Kolkata, India" xlink:type="simple">ZSI-R</abbrev>-29064 (holotype)</th><th rowspan="1" colspan="1"><abbrev xmlns:xlink="http://www.w3.org/1999/xlink" content-type="institution" xlink:title="Zoological Survey of India, Kolkata, India" xlink:type="simple">ZSI-R</abbrev>-29060 (paratype)</th><th rowspan="1" colspan="1"><abbrev xmlns:xlink="http://www.w3.org/1999/xlink" content-type="institution" xlink:title="Zoological Survey of India, Kolkata, India" xlink:type="simple">ZSI-R</abbrev>-29061 (paratype)</th><th rowspan="1" colspan="1"><abbrev xmlns:xlink="http://www.w3.org/1999/xlink" content-type="institution" xlink:title="Zoological Survey of India, Kolkata, India" xlink:type="simple">ZSI-R</abbrev>-29062 (paratype)</th><th rowspan="1" colspan="1"><abbrev xmlns:xlink="http://www.w3.org/1999/xlink" content-type="institution" xlink:title="Zoological Survey of India, Kolkata, India" xlink:type="simple">ZSI-R</abbrev>-29063 (paratype)</th><th rowspan="1" colspan="1"><abbrev xmlns:xlink="http://www.w3.org/1999/xlink" content-type="institution" xlink:title="Zoological Survey of India, Kolkata, India" xlink:type="simple">ZSI-R</abbrev>-29065 (paratype)</th><th rowspan="1" colspan="1"><abbrev xmlns:xlink="http://www.w3.org/1999/xlink" content-type="institution" xlink:title="Zoological Survey of India, Kolkata, India" xlink:type="simple">ZSI-R</abbrev>-29066 (paratype)</th></tr><tr><td rowspan="1" colspan="1">Sex</td><td rowspan="1" colspan="1">male</td><td rowspan="1" colspan="1">female</td><td rowspan="1" colspan="1">female</td><td rowspan="1" colspan="1">female</td><td rowspan="1" colspan="1">male</td><td rowspan="1" colspan="1">female</td><td rowspan="1" colspan="1">female</td></tr><tr><td rowspan="1" colspan="1">
                  <abbrev xmlns:xlink="http://www.w3.org/1999/xlink" xlink:title="snout to vent length" xlink:type="simple">SVL</abbrev>
                </td><td rowspan="1" colspan="1">61.9</td><td rowspan="1" colspan="1">75.0</td><td rowspan="1" colspan="1">68.2</td><td rowspan="1" colspan="1">75.1</td><td rowspan="1" colspan="1">71.5</td><td rowspan="1" colspan="1">70.0</td><td rowspan="1" colspan="1">59.8</td></tr><tr><td rowspan="1" colspan="1">
                  <abbrev xmlns:xlink="http://www.w3.org/1999/xlink" xlink:title="trunk length" xlink:type="simple">TRL</abbrev>
                </td><td rowspan="1" colspan="1">26.8</td><td rowspan="1" colspan="1">33.4</td><td rowspan="1" colspan="1">29.4</td><td rowspan="1" colspan="1">33.3</td><td rowspan="1" colspan="1">31.2</td><td rowspan="1" colspan="1">33.3</td><td rowspan="1" colspan="1">26.7</td></tr><tr><td rowspan="1" colspan="1">
                  <abbrev xmlns:xlink="http://www.w3.org/1999/xlink" xlink:title="trunk length" xlink:type="simple">TRL</abbrev>
                </td><td rowspan="1" colspan="1">26.8</td><td rowspan="1" colspan="1">33.4</td><td rowspan="1" colspan="1">29.4</td><td rowspan="1" colspan="1">33.3</td><td rowspan="1" colspan="1">31.2</td><td rowspan="1" colspan="1">33.3</td><td rowspan="1" colspan="1">26.7</td></tr><tr><td rowspan="1" colspan="1">
                  <abbrev xmlns:xlink="http://www.w3.org/1999/xlink" xlink:title="body width" xlink:type="simple">BW</abbrev>
                </td><td rowspan="1" colspan="1">11.5</td><td rowspan="1" colspan="1">13.5</td><td rowspan="1" colspan="1">12.7</td><td rowspan="1" colspan="1">14.8</td><td rowspan="1" colspan="1">13.6</td><td rowspan="1" colspan="1">11.7</td><td rowspan="1" colspan="1">11.7</td></tr><tr><td rowspan="1" colspan="1">
                  <abbrev xmlns:xlink="http://www.w3.org/1999/xlink" xlink:title="tail length" xlink:type="simple">TL</abbrev>
                </td><td rowspan="1" colspan="1">74.1</td><td rowspan="1" colspan="1">*</td><td rowspan="1" colspan="1">*</td><td rowspan="1" colspan="1">*</td><td rowspan="1" colspan="1">*</td><td rowspan="1" colspan="1">80.2</td><td rowspan="1" colspan="1">*</td></tr><tr><td rowspan="1" colspan="1">
                  <abbrev xmlns:xlink="http://www.w3.org/1999/xlink" xlink:title="tail width" xlink:type="simple">TW</abbrev>
                </td><td rowspan="1" colspan="1">6.5</td><td rowspan="1" colspan="1">6.5</td><td rowspan="1" colspan="1">7.4</td><td rowspan="1" colspan="1">7.4</td><td rowspan="1" colspan="1">8.5</td><td rowspan="1" colspan="1">8.0</td><td rowspan="1" colspan="1">6.6</td></tr><tr><td rowspan="1" colspan="1">
                  <abbrev xmlns:xlink="http://www.w3.org/1999/xlink" xlink:title="head length" xlink:type="simple">HL</abbrev>
                </td><td rowspan="1" colspan="1">17.9</td><td rowspan="1" colspan="1">19.0</td><td rowspan="1" colspan="1">18.4</td><td rowspan="1" colspan="1">19.0</td><td rowspan="1" colspan="1">20.6</td><td rowspan="1" colspan="1">18.7</td><td rowspan="1" colspan="1">16.3</td></tr><tr><td rowspan="1" colspan="1">
                  <abbrev xmlns:xlink="http://www.w3.org/1999/xlink" xlink:title="head width" xlink:type="simple">HW</abbrev>
                </td><td rowspan="1" colspan="1">11.9</td><td rowspan="1" colspan="1">13.4</td><td rowspan="1" colspan="1">12.1</td><td rowspan="1" colspan="1">12.7</td><td rowspan="1" colspan="1">12.9</td><td rowspan="1" colspan="1">12.5</td><td rowspan="1" colspan="1">10.8</td></tr><tr><td rowspan="1" colspan="1">
                  <abbrev xmlns:xlink="http://www.w3.org/1999/xlink" xlink:title="head height" xlink:type="simple">HH</abbrev>
                </td><td rowspan="1" colspan="1">6.5</td><td rowspan="1" colspan="1">7.9</td><td rowspan="1" colspan="1">8.1</td><td rowspan="1" colspan="1">10.2</td><td rowspan="1" colspan="1">7.4</td><td rowspan="1" colspan="1">7.1</td><td rowspan="1" colspan="1">6.8</td></tr><tr><td rowspan="1" colspan="1">
                  <abbrev xmlns:xlink="http://www.w3.org/1999/xlink" xlink:title="forearm length" xlink:type="simple">FL</abbrev>
                </td><td rowspan="1" colspan="1">8.2</td><td rowspan="1" colspan="1">9.0</td><td rowspan="1" colspan="1">9.8</td><td rowspan="1" colspan="1">10.1</td><td rowspan="1" colspan="1">8.9</td><td rowspan="1" colspan="1">9.2</td><td rowspan="1" colspan="1">8.8</td></tr><tr><td rowspan="1" colspan="1">
                  <abbrev xmlns:xlink="http://www.w3.org/1999/xlink" xlink:title="crus length" xlink:type="simple">CL</abbrev>
                </td><td rowspan="1" colspan="1">10.0</td><td rowspan="1" colspan="1">11.1</td><td rowspan="1" colspan="1">11.3</td><td rowspan="1" colspan="1">13.2</td><td rowspan="1" colspan="1">10.7</td><td rowspan="1" colspan="1">10.6</td><td rowspan="1" colspan="1">9.8</td></tr><tr><td rowspan="1" colspan="1">
                  <abbrev xmlns:xlink="http://www.w3.org/1999/xlink" xlink:title="orbital diameter" xlink:type="simple">OD</abbrev>
                </td><td rowspan="1" colspan="1">3.7</td><td rowspan="1" colspan="1">4.5</td><td rowspan="1" colspan="1">3.1</td><td rowspan="1" colspan="1">3.7</td><td rowspan="1" colspan="1">4.6</td><td rowspan="1" colspan="1">4.0</td><td rowspan="1" colspan="1">3.5</td></tr><tr><td rowspan="1" colspan="1">
                  <abbrev xmlns:xlink="http://www.w3.org/1999/xlink" xlink:title="nostril to eye distance" xlink:type="simple">NE</abbrev>
                </td><td rowspan="1" colspan="1">5.3</td><td rowspan="1" colspan="1">6.0</td><td rowspan="1" colspan="1">5.8</td><td rowspan="1" colspan="1">5.7</td><td rowspan="1" colspan="1">6.5</td><td rowspan="1" colspan="1">5.6</td><td rowspan="1" colspan="1">5.4</td></tr><tr><td rowspan="1" colspan="1">
                  <abbrev xmlns:xlink="http://www.w3.org/1999/xlink" xlink:title="snout tip to eye distance" xlink:type="simple">SE</abbrev>
                </td><td rowspan="1" colspan="1">7.1</td><td rowspan="1" colspan="1">8.1</td><td rowspan="1" colspan="1">8.6</td><td rowspan="1" colspan="1">8.0</td><td rowspan="1" colspan="1">8.7</td><td rowspan="1" colspan="1">7.2</td><td rowspan="1" colspan="1">6.5</td></tr><tr><td rowspan="1" colspan="1">
                  <abbrev xmlns:xlink="http://www.w3.org/1999/xlink" xlink:title="eye to ear distance" xlink:type="simple">EE</abbrev>
                </td><td rowspan="1" colspan="1">4.9</td><td rowspan="1" colspan="1">5.4</td><td rowspan="1" colspan="1">5.4</td><td rowspan="1" colspan="1">6.1</td><td rowspan="1" colspan="1">5.4</td><td rowspan="1" colspan="1">5.5</td><td rowspan="1" colspan="1">5.1</td></tr><tr><td rowspan="1" colspan="1">
                  <abbrev xmlns:xlink="http://www.w3.org/1999/xlink" xlink:title="ear length" xlink:type="simple">EL</abbrev>
                </td><td rowspan="1" colspan="1">1.1</td><td rowspan="1" colspan="1">1.4</td><td rowspan="1" colspan="1">1.9</td><td rowspan="1" colspan="1">1.5</td><td rowspan="1" colspan="1">1.5</td><td rowspan="1" colspan="1">1.2</td><td rowspan="1" colspan="1">1.4</td></tr><tr><td rowspan="1" colspan="1">
                  <abbrev xmlns:xlink="http://www.w3.org/1999/xlink" xlink:title="internarial distance" xlink:type="simple">IN</abbrev>
                </td><td rowspan="1" colspan="1">2.5</td><td rowspan="1" colspan="1">2.6</td><td rowspan="1" colspan="1">2.7</td><td rowspan="1" colspan="1">2.7</td><td rowspan="1" colspan="1">2.9</td><td rowspan="1" colspan="1">2.5</td><td rowspan="1" colspan="1">2.3</td></tr><tr><td rowspan="1" colspan="1">
                  <abbrev xmlns:xlink="http://www.w3.org/1999/xlink" xlink:title="interorbital distance" xlink:type="simple">IO</abbrev>
                </td><td rowspan="1" colspan="1">4.8</td><td rowspan="1" colspan="1">6.4</td><td rowspan="1" colspan="1">5.3</td><td rowspan="1" colspan="1">6.4</td><td rowspan="1" colspan="1">5.2</td><td rowspan="1" colspan="1">5.2</td><td rowspan="1" colspan="1">5.6</td></tr><tr><td rowspan="1" colspan="1"><abbrev xmlns:xlink="http://www.w3.org/1999/xlink" xlink:title="femoral pores" xlink:type="simple">FP</abbrev> (L/R)</td><td rowspan="1" colspan="1">6/7</td><td rowspan="1" colspan="1">5*/5*</td><td rowspan="1" colspan="1">*</td><td rowspan="1" colspan="1">8/9</td><td rowspan="1" colspan="1">7/7</td><td rowspan="1" colspan="1">9/7</td><td rowspan="1" colspan="1">7/8</td></tr><tr><td rowspan="1" colspan="1">
                  <abbrev xmlns:xlink="http://www.w3.org/1999/xlink" xlink:title="precloacal pores" xlink:type="simple">PcP</abbrev>
                </td><td rowspan="1" colspan="1">9</td><td rowspan="1" colspan="1">9</td><td rowspan="1" colspan="1">9</td><td rowspan="1" colspan="1">9</td><td rowspan="1" colspan="1">9</td><td rowspan="1" colspan="1">9</td><td rowspan="1" colspan="1">9</td></tr><tr><td rowspan="1" colspan="1">
                  <abbrev xmlns:xlink="http://www.w3.org/1999/xlink" xlink:title="midventral scale rows" xlink:type="simple">MVSR</abbrev>
                </td><td rowspan="1" colspan="1">26</td><td rowspan="1" colspan="1">26</td><td rowspan="1" colspan="1">26</td><td rowspan="1" colspan="1">23</td><td rowspan="1" colspan="1">22</td><td rowspan="1" colspan="1">23</td><td rowspan="1" colspan="1">26</td></tr><tr><td rowspan="1" colspan="1">
                  <abbrev xmlns:xlink="http://www.w3.org/1999/xlink" xlink:title="paravertebral tubercles" xlink:type="simple">PVT</abbrev>
                </td><td rowspan="1" colspan="1">53</td><td rowspan="1" colspan="1">47</td><td rowspan="1" colspan="1">49</td><td rowspan="1" colspan="1">53</td><td rowspan="1" colspan="1">56</td><td rowspan="1" colspan="1">51</td><td rowspan="1" colspan="1">55</td></tr><tr><td rowspan="1" colspan="1">
                  <abbrev xmlns:xlink="http://www.w3.org/1999/xlink" xlink:title="dorsal tubercle rows across the body" xlink:type="simple">DTR</abbrev>
                </td><td rowspan="1" colspan="1">17</td><td rowspan="1" colspan="1">18</td><td rowspan="1" colspan="1">16</td><td rowspan="1" colspan="1">20</td><td rowspan="1" colspan="1">19</td><td rowspan="1" colspan="1">15</td><td rowspan="1" colspan="1">22</td></tr><tr><td rowspan="1" colspan="1"><abbrev xmlns:xlink="http://www.w3.org/1999/xlink" xlink:title="supralabials" xlink:type="simple">SL</abbrev> (L/R)</td><td rowspan="1" colspan="1">10/11</td><td rowspan="1" colspan="1">10/10</td><td rowspan="1" colspan="1">12/10</td><td rowspan="1" colspan="1">10/10</td><td rowspan="1" colspan="1">11/11</td><td rowspan="1" colspan="1">10/11</td><td rowspan="1" colspan="1">10/11</td></tr><tr><td rowspan="1" colspan="1"><abbrev xmlns:xlink="http://www.w3.org/1999/xlink" xlink:title="infralabials" xlink:type="simple">IL</abbrev> (L/R)</td><td rowspan="1" colspan="1">9/9</td><td rowspan="1" colspan="1">9/9</td><td rowspan="1" colspan="1">9/9</td><td rowspan="1" colspan="1">9/9</td><td rowspan="1" colspan="1">9/9</td><td rowspan="1" colspan="1">9/9</td><td rowspan="1" colspan="1">9/9</td></tr><tr><td rowspan="1" colspan="1">Lam Manus (I/IV)</td><td rowspan="1" colspan="1">13/19</td><td rowspan="1" colspan="1">11/18</td><td rowspan="1" colspan="1">13/19</td><td rowspan="1" colspan="1">13/19</td><td rowspan="1" colspan="1">13/18</td><td rowspan="1" colspan="1">13/19</td><td rowspan="1" colspan="1">13/17</td></tr><tr><td rowspan="1" colspan="1">Lam Pes (I/IV)</td><td rowspan="1" colspan="1">14/21</td><td rowspan="1" colspan="1">12/21</td><td rowspan="1" colspan="1">13/20</td><td rowspan="1" colspan="1">14/21</td><td rowspan="1" colspan="1">13/21</td><td rowspan="1" colspan="1">14/23</td><td rowspan="1" colspan="1">14/22</td></tr></tbody></table></table-wrap><supplementary-material xmlns:xlink="http://www.w3.org/1999/xlink" id="S1" position="float" orientation="portrait" xlink:type="simple"><object-id content-type="doi" xlink:type="simple">10.3897/zookeys.1278.186655.suppl1</object-id><object-id content-type="arpha" xlink:type="simple">0B0A74DA-3172-5462-A0C0-0E2B0ECEE78E</object-id><label>Supplementary material 1</label><caption><p>Morphometric characters</p></caption><statement content-type="dataType"><label>Data type</label><p>docx</p></statement><statement content-type="notes"><label>Explanation note</label><p><bold>fig. S1</bold>. Violin plots of morphometric characters of three closely related members of <italic><tp:taxon-name><tp:taxon-name-part taxon-name-part-type="genus" reg="Cyrtodactylus">Cyrtodactylus</tp:taxon-name-part> <tp:taxon-name-part taxon-name-part-type="species" reg="nebulicola">nebulicola</tp:taxon-name-part></tp:taxon-name></italic> sp. nov., <italic><tp:taxon-name><tp:taxon-name-part taxon-name-part-type="genus" reg="Cyrtodactylus">C.</tp:taxon-name-part> <tp:taxon-name-part taxon-name-part-type="species" reg="gubernatoris">gubernatoris</tp:taxon-name-part></tp:taxon-name></italic> (Annandale, 1913) and <italic><tp:taxon-name><tp:taxon-name-part taxon-name-part-type="genus" reg="Cyrtodactylus">C.</tp:taxon-name-part> <tp:taxon-name-part taxon-name-part-type="species" reg="bhupathyi">bhupathyi</tp:taxon-name-part></tp:taxon-name></italic> Agarwal, Mahony, Giri, Chaitanya &amp; Bauer, 2018.</p></statement><media xlink:href="zookeys-1278-317_article-186655__-s001.docx" mimetype="application" mime-subtype="vnd.openxmlformats-officedocument.wordprocessingml.document" position="float" orientation="portrait" id="oo_1614995.docx" xlink:type="simple"><uri content-type="original_file" xlink:type="simple">https://binary.pensoft.net/file/1614995</uri></media><permissions><license xlink:type="simple"><license-p>This dataset is made available under the Open Database License (<ext-link ext-link-type="uri" xlink:href="http://opendatacommons.org/licenses/odbl/1.0/" xlink:type="simple">http://opendatacommons.org/licenses/odbl/1.0/</ext-link>). The Open Database License (ODbL) is a license agreement intended to allow users to freely share, modify, and use this Dataset while maintaining this same freedom for others, provided that the original source and author(s) are credited.</license-p></license></permissions><attrib specific-use="authors"> Sumidh Ray, Bharath Bhupathi, Suvrajyoti Chatterjee, Ritesh Das, Pratyush P. Mohapatra</attrib></supplementary-material></tp:treatment-sec></tp:taxon-treatment>
