# Supplementary material for: Description of a new species of Cyrtodactylus Gray, 1827 (Reptilia, Gekkonidae) from India with redescriptions of the holotypes of C. gubernatoris (Annandale, 1913) and C. himalayicus (Annandale, 1906)
Source: Zookeys. 2026 Apr 30;1278:317–38. doi: 10.3897/zookeys.1278.186655 (PMC13153811; doi:10.3897/zookeys.1278.186655)
Supplement: XML Treatment for Cyrtodactylus gubernatoris [file zookeys.1278.186655-treatment2.xml]

<!DOCTYPE tp:taxon-treatment
  PUBLIC "-//TaxonX//DTD Taxonomic Treatment Publishing DTD v0 20100105//EN" "tax-treatment-NSO.dtd">
<tp:taxon-treatment xmlns:tp="http://www.plazi.org/taxpub"><tp:treatment-meta><kwd-group><label>Taxon classification</label><kwd>
                <named-content content-type="kingdom">Animalia</named-content>
              </kwd><kwd>
                <named-content content-type="order">Squamata</named-content>
              </kwd><kwd>
                <named-content content-type="family">Gekkonidae</named-content>
              </kwd></kwd-group><mixed-citation publication-type="journal"><person-group><name><surname>Ray</surname><given-names>Sumidh</given-names></name><name><surname>Bhupathi</surname><given-names>Bharath</given-names></name><name><surname>Chatterjee</surname><given-names>Suvrajyoti</given-names></name><name><surname>Das</surname><given-names>Ritesh</given-names></name><name><surname>Mohapatra</surname><given-names>Pratyush P.</given-names></name></person-group><article-title>Description of a new species of <italic><tp:taxon-name><tp:taxon-name-part taxon-name-part-type="genus" reg="Cyrtodactylus">Cyrtodactylus</tp:taxon-name-part></tp:taxon-name></italic> Gray, 1827 (<tp:taxon-name><tp:taxon-name-part taxon-name-part-type="superclass" reg="Reptilia">Reptilia</tp:taxon-name-part></tp:taxon-name>, <tp:taxon-name><tp:taxon-name-part taxon-name-part-type="family" reg="Gekkonidae">Gekkonidae</tp:taxon-name-part></tp:taxon-name>) from India with redescriptions of the holotypes of <italic><tp:taxon-name><tp:taxon-name-part taxon-name-part-type="genus" reg="Cyrtodactylus">C.</tp:taxon-name-part> <tp:taxon-name-part taxon-name-part-type="species" reg="gubernatoris">gubernatoris</tp:taxon-name-part></tp:taxon-name></italic> (Annandale, 1913) and <italic><tp:taxon-name><tp:taxon-name-part taxon-name-part-type="genus" reg="Cyrtodactylus">C.</tp:taxon-name-part> <tp:taxon-name-part taxon-name-part-type="species" reg="himalayicus">himalayicus</tp:taxon-name-part></tp:taxon-name></italic> (Annandale, 1906)</article-title><source>Zookeys</source><day>30</day><month>04</month><year>2026</year><volume>1278</volume><fpage>317</fpage><lpage>338</lpage><pub-id pub-id-type="doi">10.3897/zookeys.1278.186655</pub-id></mixed-citation></tp:treatment-meta><tp:nomenclature><tp:taxon-name><object-id xmlns:xlink="http://www.w3.org/1999/xlink" content-type="arpha" xlink:type="simple">1F0AE586-8965-5F1E-B854-0A2A79760974</object-id>
                    		<tp:taxon-name-part taxon-name-part-type="genus" reg="Cyrtodactylus">Cyrtodactylus</tp:taxon-name-part> <tp:taxon-name-part taxon-name-part-type="species" reg="gubernatoris">gubernatoris</tp:taxon-name-part>
                    	</tp:taxon-name><tp:taxon-authority>(Annandale, 1913)</tp:taxon-authority><xref ref-type="fig" rid="F7">Fig. 7</xref></tp:nomenclature><tp:treatment-sec sec-type="Type material examined"><title>Type material examined.</title><p><bold><italic>Holotype</italic></bold>. (Fig. <xref ref-type="fig" rid="F7">7</xref>) • <abbrev xmlns:xlink="http://www.w3.org/1999/xlink" content-type="institution" xlink:title="Zoological Survey of India, Kolkata, India" xlink:type="simple">ZSI-R</abbrev>-17275, adult male, collected by H.E. Lord Carmichael in Darjeeling district, West Bengal State, India.</p><fig id="F7" position="float" orientation="portrait"><object-id xmlns:xlink="http://www.w3.org/1999/xlink" content-type="doi" xlink:type="simple">10.3897/zookeys.1278.186655.figure7</object-id><object-id xmlns:xlink="http://www.w3.org/1999/xlink" content-type="arpha" xlink:type="simple">817E477E-5836-53E9-AC13-6E3611C8C567</object-id><label>Figure 7.</label><caption><p><italic><tp:taxon-name><tp:taxon-name-part taxon-name-part-type="genus" reg="Cyrtodactylus">Cyrtodactylus</tp:taxon-name-part> <tp:taxon-name-part taxon-name-part-type="species" reg="gubernatoris">gubernatoris</tp:taxon-name-part></tp:taxon-name></italic> (holotype, <abbrev xmlns:xlink="http://www.w3.org/1999/xlink" content-type="institution" xlink:title="Zoological Survey of India, Kolkata, India" xlink:type="simple">ZSI-R</abbrev>-17275). Scale bar: 1 cm.</p></caption><graphic xmlns:xlink="http://www.w3.org/1999/xlink" xlink:href="zookeys-1278-317_article-186655__-g007.jpg" id="oo_1614993.jpg" position="float" orientation="portrait" xlink:type="simple"><uri content-type="original_file" xlink:type="simple">https://binary.pensoft.net/fig/1614993</uri></graphic></fig></tp:treatment-sec><tp:treatment-sec sec-type="Remarks on ZSI-R-17276"><title>Remarks on <abbrev xmlns:xlink="http://www.w3.org/1999/xlink" content-type="institution" xlink:title="Zoological Survey of India, Kolkata, India" xlink:type="simple">ZSI-R</abbrev>-17276.</title><p><xref ref-type="bibr" rid="B13">Das et al. (1998)</xref> designated this specimen as a paratype, a treatment subsequently followed by <xref ref-type="bibr" rid="B2">Agarwal et al. (2018a)</xref> and <xref ref-type="bibr" rid="B32">Uetz et al. (2026)</xref>. However, <xref ref-type="bibr" rid="B5">Annandale (1913)</xref> explicitly identified only <abbrev xmlns:xlink="http://www.w3.org/1999/xlink" content-type="institution" xlink:title="Zoological Survey of India, Kolkata, India" xlink:type="simple">ZSI-R</abbrev>-17275 as a type, and did not assign this status to the other specimen (<abbrev xmlns:xlink="http://www.w3.org/1999/xlink" content-type="institution" xlink:title="Zoological Survey of India, Kolkata, India" xlink:type="simple">ZSI-R</abbrev>-17276). Therefore, <abbrev xmlns:xlink="http://www.w3.org/1999/xlink" content-type="institution" xlink:title="Zoological Survey of India, Kolkata, India" xlink:type="simple">ZSI-R</abbrev>-17276 should be regarded as a referred specimen rather than a paratype.</p></tp:treatment-sec><tp:treatment-sec sec-type="Redescription of holotype"><title>Redescription of holotype.</title><p>Adult male with body curved towards left and broken tail. <abbrev xmlns:xlink="http://www.w3.org/1999/xlink" xlink:title="snout to vent length" xlink:type="simple">SVL</abbrev> 51.8 mm, head short (<abbrev xmlns:xlink="http://www.w3.org/1999/xlink" xlink:title="head length" xlink:type="simple">HL</abbrev>/<abbrev xmlns:xlink="http://www.w3.org/1999/xlink" xlink:title="snout to vent length" xlink:type="simple">SVL</abbrev> 0.28), wide (<abbrev xmlns:xlink="http://www.w3.org/1999/xlink" xlink:title="head width" xlink:type="simple">HW</abbrev>/<abbrev xmlns:xlink="http://www.w3.org/1999/xlink" xlink:title="head length" xlink:type="simple">HL</abbrev> 0.64), not strongly depressed (<abbrev xmlns:xlink="http://www.w3.org/1999/xlink" xlink:title="head height" xlink:type="simple">HH</abbrev>/<abbrev xmlns:xlink="http://www.w3.org/1999/xlink" xlink:title="head length" xlink:type="simple">HL</abbrev> 0.36), distinct from neck. Loreal region inflated. Snout &lt; 1/2 of head length (<abbrev xmlns:xlink="http://www.w3.org/1999/xlink" xlink:title="snout tip to eye distance" xlink:type="simple">SE</abbrev>/<abbrev xmlns:xlink="http://www.w3.org/1999/xlink" xlink:title="head length" xlink:type="simple">HL</abbrev> 0.44), ~ 2× eye diameter (<abbrev xmlns:xlink="http://www.w3.org/1999/xlink" xlink:title="snout tip to eye distance" xlink:type="simple">SE</abbrev>/<abbrev xmlns:xlink="http://www.w3.org/1999/xlink" xlink:title="orbital diameter" xlink:type="simple">OD</abbrev> 1.94); scales on snout and canthus rostralis granular, subequal, larger than those on interorbital region; scales on interorbital, occipital, and temporal regions heterogeneous, composed of granular scales intermixed with enlarged, feebly keeled, rounded tubercles. Eye small (<abbrev xmlns:xlink="http://www.w3.org/1999/xlink" xlink:title="orbital diameter" xlink:type="simple">OD</abbrev>/<abbrev xmlns:xlink="http://www.w3.org/1999/xlink" xlink:title="head length" xlink:type="simple">HL</abbrev> 0.23); 27 interorbital scale rows across narrowest point of frontal; 36 scale rows between left and right supraciliaries at mid-orbit. Ear-opening small, oval, deep (<abbrev xmlns:xlink="http://www.w3.org/1999/xlink" xlink:title="ear length" xlink:type="simple">EL</abbrev>/<abbrev xmlns:xlink="http://www.w3.org/1999/xlink" xlink:title="head length" xlink:type="simple">HL</abbrev> 0.05); eye to ear distance much greater than diameter of eye (<abbrev xmlns:xlink="http://www.w3.org/1999/xlink" xlink:title="eye to ear distance" xlink:type="simple">EE</abbrev>/<abbrev xmlns:xlink="http://www.w3.org/1999/xlink" xlink:title="orbital diameter" xlink:type="simple">OD</abbrev> 1.36). Rostral ~ 2× wider (2.5 mm) than high (1.5 mm), incompletely divided dorsally by a strongly developed rostral groove for almost half of its height; a single enlarged, roughly rectangular supranasal on each side, separated from each other behind rostral by a single, much smaller internasal scale; rostral in contact with supralabial I, nostril, supranasal and internasal; nostrils oval; one to two rows of scales separate orbit from supralabials. Mental enlarged, subtriangular, wider (2.1 mm) than high (1.5 mm); three pairs of postmentals, 1<sup>st</sup> postmental almost as long (1.4 mm) as mental, in strong contact with each other below mental (0.7 mm); 1<sup>st</sup> pair bordered by mental, infralabial I, 2<sup>nd</sup> postmental either side and additionally by four slightly enlarged gular scales; 2<sup>nd</sup> postmentals smaller (0.8 mm) than the 1<sup>st</sup> pair, bordered by 1<sup>st</sup> postmentals, infralabials I &amp; II, 3<sup>rd</sup> postmentals, and two gular scales on each side; 3<sup>rd</sup> postmentals almost as long (0.8 mm) as 2<sup>nd</sup> pair, bordered by 2<sup>nd</sup> postmentals, infralabial II, and four gular scales on right side and two on left; all gular scales bordering postmentals subequal, subcircular, smooth, and much smaller than postmentals; scales on rest of throat, granular, much smaller, smooth, and subcircular. Infralabials bordered below by two rows of slightly enlarged, much elongated scales, decreasing in size posteriorly. Ten supralabials on right side, eleven on left, and ten infralabials on right side and nine on left to the angle of jaw.</p><p>Body relatively slender (<abbrev xmlns:xlink="http://www.w3.org/1999/xlink" xlink:title="body width" xlink:type="simple">BW</abbrev>/<abbrev xmlns:xlink="http://www.w3.org/1999/xlink" xlink:title="trunk length" xlink:type="simple">TRL</abbrev> 0.34), trunk just less than half of <abbrev xmlns:xlink="http://www.w3.org/1999/xlink" xlink:title="snout to vent length" xlink:type="simple">SVL</abbrev> (<abbrev xmlns:xlink="http://www.w3.org/1999/xlink" xlink:title="trunk length" xlink:type="simple">TRL</abbrev>/<abbrev xmlns:xlink="http://www.w3.org/1999/xlink" xlink:title="snout to vent length" xlink:type="simple">SVL</abbrev> 0.45) with ventrolateral fold of skin on lower flank. Dorsal pholidosis heterogeneous; smooth granular scales intermixed with somewhat regularly arranged rows of enlarged, feebly keeled, weakly pointed tubercles; granular scales on occiput slightly smaller than paravertebral granular scales; enlarged tubercles in ~ 21 longitudinal rows at midbody; 45 tubercles in paravertebral row. Ventral scales much larger than granular scales on dorsum, subequal from chest to vent, and smooth, roughly pentagonal and subimbricate with rounded end; midbody scale rows across belly 34. Eight precloacal pores; seven femoral pores on the right side and six on the left. Scales on palm and soles, smooth, heterogeneous in size and shape; scales on dorsal aspects of limbs heterogenous; upper arm with slightly smaller scales than body ventrals, smooth and subimbricate; scales on lower arm composed of slightly smaller, smooth, granular scales intermixed with enlarged, smooth, rounded, weakly pointed tubercles; thigh and crus with slightly smaller, weakly keeled, granular scales intermixed with enlarged, smooth, rounded, weakly pointed tubercles; scales on ventral aspect of upper arm smooth, granular, slightly smaller than granular scales on body dorsum, scales on ventral aspect of lower arm subequal with those on upper arm, smooth, subcircular, weakly conical to flattened; ventral aspect of thigh and crus with enlarged, smooth, subcircular, flattened, subimbricate scales; scales on precloacal region and pore bearing femoral scale row not enlarged. Forelimbs and hindlimbs slightly long, slender (<abbrev xmlns:xlink="http://www.w3.org/1999/xlink" xlink:title="forearm length" xlink:type="simple">FL</abbrev>/ <abbrev xmlns:xlink="http://www.w3.org/1999/xlink" xlink:title="snout to vent length" xlink:type="simple">SVL</abbrev> 0.14; <abbrev xmlns:xlink="http://www.w3.org/1999/xlink" xlink:title="crus length" xlink:type="simple">CL</abbrev>/<abbrev xmlns:xlink="http://www.w3.org/1999/xlink" xlink:title="snout to vent length" xlink:type="simple">SVL</abbrev> 0.18). Digits with unpaired lamellae, separated into a basal and narrower distal series by a single, much enlarged lamella at inflection; lamellae (on right side) on manus: (10-13-17-15-13), and on pes: (12-16-18-19-17). Relative length of digits (measurements in mm in parentheses): IV (4.8) &gt; III (4.7) &gt; II (4.5) = V (4.5) &gt; I (3.7) (right manus); IV (6.2) &gt; V (5.4) &gt; III (5.0) &gt; II (4.6) &gt; I (4.4) (right pes). Tail broken.</p></tp:treatment-sec><ref-list><ref id="B13"><mixed-citation xmlns:xlink="http://www.w3.org/1999/xlink" xlink:type="simple">Das I, Dattagupta B, Gayen NC (1998) History and catalogue of reptile types in the collection of the Zoological Survey of India. Journal of South Asian Natural History 3: 121–172.</mixed-citation></ref><ref id="B2"><mixed-citation xmlns:xlink="http://www.w3.org/1999/xlink" xlink:type="simple">Agarwal I, Mahony S, Giri VB, Chaitanya R, Bauer AM (2018a) Two new species of bent toed geckos, <italic><tp:taxon-name><tp:taxon-name-part taxon-name-part-type="genus">Cyrtodactylus</tp:taxon-name-part></tp:taxon-name></italic> Gray, 1827 (<tp:taxon-name><tp:taxon-name-part taxon-name-part-type="order">Squamata</tp:taxon-name-part></tp:taxon-name>: <tp:taxon-name><tp:taxon-name-part taxon-name-part-type="family">Gekkonidae</tp:taxon-name-part></tp:taxon-name>) from Northeast India with comments on name-bearing types from the region. Zootaxa 4420(3): 334–356. <ext-link xlink:href="10.11646/zootaxa.4420.3.2" ext-link-type="doi" xlink:type="simple">https://doi.org/10.11646/zootaxa.4420.3.2</ext-link></mixed-citation></ref><ref id="B32"><mixed-citation xmlns:xlink="http://www.w3.org/1999/xlink" xlink:type="simple">Uetz P, Freed P, Aguilar R, Reyes F, Hošek J (2026) The Reptile Database. <ext-link xlink:href="https://reptile-database.reptarium.cz/" ext-link-type="uri" xlink:type="simple">https://reptile-database.reptarium.cz/</ext-link> [accessed on 23 January 2026]</mixed-citation></ref><ref id="B5"><mixed-citation xmlns:xlink="http://www.w3.org/1999/xlink" xlink:type="simple">Annandale NE (1913) The Indian geckos of the genus <italic><tp:taxon-name><tp:taxon-name-part taxon-name-part-type="genus">Gymnodactylus</tp:taxon-name-part></tp:taxon-name></italic>. Records of the Indian Museum 9: 309–326. <ext-link xlink:href="10.26515/rzsi/v9/i4/1913/163665" ext-link-type="doi" xlink:type="simple">https://doi.org/10.26515/rzsi/v9/i4/1913/163665</ext-link></mixed-citation></ref></ref-list></tp:taxon-treatment>
