# Supplementary material for: Description of a new species of Cyrtodactylus Gray, 1827 (Reptilia, Gekkonidae) from India with redescriptions of the holotypes of C. gubernatoris (Annandale, 1913) and C. himalayicus (Annandale, 1906)
Source: Zookeys. 2026 Apr 30;1278:317–38. doi: 10.3897/zookeys.1278.186655 (PMC13153811; doi:10.3897/zookeys.1278.186655)
Supplement: XML Treatment for Cyrtodactylus himalayicus [file zookeys.1278.186655-treatment3.xml]

<!DOCTYPE tp:taxon-treatment
  PUBLIC "-//TaxonX//DTD Taxonomic Treatment Publishing DTD v0 20100105//EN" "tax-treatment-NSO.dtd">
<tp:taxon-treatment xmlns:tp="http://www.plazi.org/taxpub"><tp:treatment-meta><kwd-group><label>Taxon classification</label><kwd>
                <named-content content-type="kingdom">Animalia</named-content>
              </kwd><kwd>
                <named-content content-type="order">Squamata</named-content>
              </kwd><kwd>
                <named-content content-type="family">Gekkonidae</named-content>
              </kwd></kwd-group><mixed-citation publication-type="journal"><person-group><name><surname>Ray</surname><given-names>Sumidh</given-names></name><name><surname>Bhupathi</surname><given-names>Bharath</given-names></name><name><surname>Chatterjee</surname><given-names>Suvrajyoti</given-names></name><name><surname>Das</surname><given-names>Ritesh</given-names></name><name><surname>Mohapatra</surname><given-names>Pratyush P.</given-names></name></person-group><article-title>Description of a new species of <italic><tp:taxon-name><tp:taxon-name-part taxon-name-part-type="genus" reg="Cyrtodactylus">Cyrtodactylus</tp:taxon-name-part></tp:taxon-name></italic> Gray, 1827 (<tp:taxon-name><tp:taxon-name-part taxon-name-part-type="superclass" reg="Reptilia">Reptilia</tp:taxon-name-part></tp:taxon-name>, <tp:taxon-name><tp:taxon-name-part taxon-name-part-type="family" reg="Gekkonidae">Gekkonidae</tp:taxon-name-part></tp:taxon-name>) from India with redescriptions of the holotypes of <italic><tp:taxon-name><tp:taxon-name-part taxon-name-part-type="genus" reg="Cyrtodactylus">C.</tp:taxon-name-part> <tp:taxon-name-part taxon-name-part-type="species" reg="gubernatoris">gubernatoris</tp:taxon-name-part></tp:taxon-name></italic> (Annandale, 1913) and <italic><tp:taxon-name><tp:taxon-name-part taxon-name-part-type="genus" reg="Cyrtodactylus">C.</tp:taxon-name-part> <tp:taxon-name-part taxon-name-part-type="species" reg="himalayicus">himalayicus</tp:taxon-name-part></tp:taxon-name></italic> (Annandale, 1906)</article-title><source>Zookeys</source><day>30</day><month>04</month><year>2026</year><volume>1278</volume><fpage>317</fpage><lpage>338</lpage><pub-id pub-id-type="doi">10.3897/zookeys.1278.186655</pub-id></mixed-citation></tp:treatment-meta><tp:nomenclature><tp:taxon-name><object-id xmlns:xlink="http://www.w3.org/1999/xlink" content-type="arpha" xlink:type="simple">075A4746-8551-5C98-BC3E-6E40788AF119</object-id>
                    		<tp:taxon-name-part taxon-name-part-type="genus" reg="Cyrtodactylus">Cyrtodactylus</tp:taxon-name-part> <tp:taxon-name-part taxon-name-part-type="species" reg="himalayicus">himalayicus</tp:taxon-name-part>
                    	</tp:taxon-name><tp:taxon-authority>(Annandale, 1906)</tp:taxon-authority><xref ref-type="fig" rid="F8">Fig. 8</xref></tp:nomenclature><tp:treatment-sec sec-type="Type material examined"><title>Type material examined.</title><p><bold><italic>Holotype</italic></bold>. (Fig. <xref ref-type="fig" rid="F8">8</xref>) • <abbrev xmlns:xlink="http://www.w3.org/1999/xlink" content-type="institution" xlink:title="Zoological Survey of India, Kolkata, India" xlink:type="simple">ZSI-R</abbrev>-15716, male, collected by N. Annandale in Kurseong, Darjeeling district, West Bengal State, India.</p><fig id="F8" position="float" orientation="portrait"><object-id xmlns:xlink="http://www.w3.org/1999/xlink" content-type="doi" xlink:type="simple">10.3897/zookeys.1278.186655.figure8</object-id><object-id xmlns:xlink="http://www.w3.org/1999/xlink" content-type="arpha" xlink:type="simple">EC6DDA60-DC0A-598A-828A-FB7C4192A95E</object-id><label>Figure 8.</label><caption><p><italic><tp:taxon-name><tp:taxon-name-part taxon-name-part-type="genus" reg="Cyrtodactylus">Cyrtodactylus</tp:taxon-name-part> <tp:taxon-name-part taxon-name-part-type="species" reg="himalayicus">himalayicus</tp:taxon-name-part></tp:taxon-name></italic> (holotype, <abbrev xmlns:xlink="http://www.w3.org/1999/xlink" content-type="institution" xlink:title="Zoological Survey of India, Kolkata, India" xlink:type="simple">ZSI-R</abbrev>-15716). Scale bar: 1 cm.</p></caption><graphic xmlns:xlink="http://www.w3.org/1999/xlink" xlink:href="zookeys-1278-317_article-186655__-g008.jpg" id="oo_1614994.jpg" position="float" orientation="portrait" xlink:type="simple"><uri content-type="original_file" xlink:type="simple">https://binary.pensoft.net/fig/1614994</uri></graphic></fig></tp:treatment-sec><tp:treatment-sec sec-type="Redescription of holotype"><title>Redescription of holotype.</title><p>Male with a detached tail. <abbrev xmlns:xlink="http://www.w3.org/1999/xlink" xlink:title="snout to vent length" xlink:type="simple">SVL</abbrev> 50.1 mm, head short (<abbrev xmlns:xlink="http://www.w3.org/1999/xlink" xlink:title="head length" xlink:type="simple">HL</abbrev>/<abbrev xmlns:xlink="http://www.w3.org/1999/xlink" xlink:title="snout to vent length" xlink:type="simple">SVL</abbrev> 0.28), wide (<abbrev xmlns:xlink="http://www.w3.org/1999/xlink" xlink:title="head width" xlink:type="simple">HW</abbrev>/<abbrev xmlns:xlink="http://www.w3.org/1999/xlink" xlink:title="head length" xlink:type="simple">HL</abbrev> 0.62), not strongly depressed (<abbrev xmlns:xlink="http://www.w3.org/1999/xlink" xlink:title="head height" xlink:type="simple">HH</abbrev>/<abbrev xmlns:xlink="http://www.w3.org/1999/xlink" xlink:title="head length" xlink:type="simple">HL</abbrev> 0.37), distinct from neck. Loreal region inflated. Snout less than half of head length (<abbrev xmlns:xlink="http://www.w3.org/1999/xlink" xlink:title="snout tip to eye distance" xlink:type="simple">SE</abbrev>/<abbrev xmlns:xlink="http://www.w3.org/1999/xlink" xlink:title="head length" xlink:type="simple">HL</abbrev> 0.48), &gt; 2× eye diameter (<abbrev xmlns:xlink="http://www.w3.org/1999/xlink" xlink:title="snout tip to eye distance" xlink:type="simple">SE</abbrev>/<abbrev xmlns:xlink="http://www.w3.org/1999/xlink" xlink:title="orbital diameter" xlink:type="simple">OD</abbrev> 2.13); scales on snout and canthus rostralis smooth, circular, subequal, larger than those on interorbital region; scales on interorbital, occipital, and temporal regions heterogeneous, composed of granular scales intermixed with enlarged, feebly keeled, rounded tubercles. Eye small (<abbrev xmlns:xlink="http://www.w3.org/1999/xlink" xlink:title="orbital diameter" xlink:type="simple">OD</abbrev>/<abbrev xmlns:xlink="http://www.w3.org/1999/xlink" xlink:title="head length" xlink:type="simple">HL</abbrev> 0.22); 22 interorbital scale rows across narrowest point of frontal; 28 scale rows between left and right supraciliaries at mid-orbit. Ear-opening small, oval, deep (<abbrev xmlns:xlink="http://www.w3.org/1999/xlink" xlink:title="ear length" xlink:type="simple">EL</abbrev>/<abbrev xmlns:xlink="http://www.w3.org/1999/xlink" xlink:title="head length" xlink:type="simple">HL</abbrev> 0.10); eye to ear distance almost same as the diameter of eye (<abbrev xmlns:xlink="http://www.w3.org/1999/xlink" xlink:title="eye to ear distance" xlink:type="simple">EE</abbrev>/<abbrev xmlns:xlink="http://www.w3.org/1999/xlink" xlink:title="orbital diameter" xlink:type="simple">OD</abbrev> 1.13). Rostral ~ 2× wider (3.4 mm) than high (1.8 mm), undivided; a single enlarged, roughly rectangular supranasal on each side, separated from each other behind rostral by one smaller internasal scale; rostral in contact with supralabial I, nostril and supranasal, and a single internasal on either side; nostrils oval; two rows of scales separate orbit from supralabials. Mental enlarged, subtriangular, wider (2.2 mm) than high (1.5 mm); two pairs of postmentals, 1<sup>st</sup> postmental as long as (1.5 mm) mental, in strong contact with each other below mental (0.9 mm); 1<sup>st</sup> pair bordered by mental, infralabial I, 2<sup>nd</sup> postmental either side and additionally by three slightly enlarged gular scales; 2<sup>nd</sup> postmentals smaller (0.7 mm) than the 1<sup>st</sup> pair, bordered by 1<sup>st</sup> postmentals, infralabial I, and four gular scales on right side and three on left; all gular scales bordering postmentals subequal, subcircular, smooth, and much smaller than postmentals; scales on rest of throat, granular, much smaller, smooth, and subcircular. Infralabials bordered below by two rows of slightly enlarged, much elongated scales, decreasing in size posteriorly. Ten supralabials on the left side to angle of jaw, right side damaged; eight infralabials on the right side and nine on the left to angle of jaw.</p><p>Body relatively slender (<abbrev xmlns:xlink="http://www.w3.org/1999/xlink" xlink:title="body width" xlink:type="simple">BW</abbrev>/<abbrev xmlns:xlink="http://www.w3.org/1999/xlink" xlink:title="trunk length" xlink:type="simple">TRL</abbrev> 0.37), trunk just less than half of <abbrev xmlns:xlink="http://www.w3.org/1999/xlink" xlink:title="snout to vent length" xlink:type="simple">SVL</abbrev> (<abbrev xmlns:xlink="http://www.w3.org/1999/xlink" xlink:title="trunk length" xlink:type="simple">TRL</abbrev>/<abbrev xmlns:xlink="http://www.w3.org/1999/xlink" xlink:title="snout to vent length" xlink:type="simple">SVL</abbrev> 0.43). Dorsal pholidosis heterogeneous; smooth granular scales intermixed with somewhat regularly arranged rows of enlarged, feebly keeled, weakly pointed tubercles; granular scales slightly larger in the flank region than the paravertebral region; granular scales on occiput slightly smaller than paravertebral granular scales; enlarged tubercles in ~ 19 longitudinal rows at midbody; 49 tubercles in paravertebral row. Ventral scales much larger than granular scales on dorsum, subequal from chest to vent, and smooth, rhomboid and subimbricate with rounded end; midbody scale rows across belly 34. Eight precloacal pores. Scales on palm and soles, smooth, heterogeneous in size and shape; scales on dorsal aspects of limbs heterogenous; upper arm with slightly smaller scales than body ventrals, smooth and subimbricate; scales on lower arm composed of slightly smaller, smooth, granular scales intermixed with enlarged, smooth, rounded, weakly pointed tubercles; thigh and crus with slightly smaller, weakly keeled, granular scales intermixed with enlarged, smooth, rounded, weakly pointed tubercles; scales on ventral aspect of upper arm smooth, granular, slightly smaller than granular scales on body dorsum, scales on ventral aspect of lower arm subequal with those on upper arm, smooth, subcircular, weakly conical to flattened; ventral aspect of thigh and crus with enlarged, smooth, subcircular, flattened, subimbricate scales; scales on precloacal region enlarged. Forelimbs and hindlimbs slightly long, slender (<abbrev xmlns:xlink="http://www.w3.org/1999/xlink" xlink:title="forearm length" xlink:type="simple">FL</abbrev>/ <abbrev xmlns:xlink="http://www.w3.org/1999/xlink" xlink:title="snout to vent length" xlink:type="simple">SVL</abbrev> 0.14; <abbrev xmlns:xlink="http://www.w3.org/1999/xlink" xlink:title="crus length" xlink:type="simple">CL</abbrev>/<abbrev xmlns:xlink="http://www.w3.org/1999/xlink" xlink:title="snout to vent length" xlink:type="simple">SVL</abbrev> 0.17). Digits with unpaired lamellae; toe tips broken off. Tail original, detached. Dorsal pholidosis on tail composed of fairly regularly arranged, smooth, subcircular, flattened, and subimbricate scales that are larger than granular scales on midbody dorsum; enlarged tubercles present on the tail base. Scales on tail venter much larger than those on dorsal aspect, smooth, flattened, subimbricate. Scales on ventral aspect of tail base much smaller, smooth, subimbricate; distinct hemipenial bulge present.</p></tp:treatment-sec></tp:taxon-treatment>
